# Supplementary material for: 4α,6α-Dihy­droxy-1β-methyl­sulfonyl-8α,9α-ep­oxy-2β,12-epoxymethano-β-dihydro­agarofuran
Source: Acta Crystallogr Sect E Struct Rep Online. 2011 Aug 27;67(Pt 9):o2496. doi: 10.1107/S1600536811034179 (PMC3200600; doi:10.1107/S1600536811034179)
Supplement: Supplementary file 1 [file e-67-o2496-sup1.cif]

##############################################################################
###                                                                        ###
###           Electronic papers (Acta Crystallographica Section C)         ###
###                                                                        ###
##############################################################################
#                                                                            #
# This paper is published electronically. It meets the data-validation       #
# criteria for publication in Acta Crystallographica Section C.              #
# The submission has been checked by a Section C Co-editor though the text   #
# in _publ_section_comments is the responsibility of the authors.            #
#                                                                            #
# Electronic papers are listed in the printed contents pages of an issue of  #
# Acta Crystallographica Section C within two months of acceptance and are   #
# available by email and via the online contents pages for that issue.       #
#                                                                            #
# Software is freely available for graphical display of the structure(s) in  #
# this CIF.  For information consult the CIF home page http://www.iucr.org/  #
# cif/home.html                                                              #
#                                                                            #
#            Copyright International Union of Crystallography                #
#                                                                            #
##############################################################################
data_global
_audit_creation_method     'from SHELXL97 CIF and IUCr SHELXL97-template'
_journal_date_recd_electronic     2011-08-15
_journal_date_accepted     2011-08-20
_journal_name_full     'Acta Crystallographica, Section E'
_journal_year     2011
_journal_volume     67
_journal_issue      9
_journal_page_first     eo2496
_journal_page_last     eo2496
_journal_paper_category     QO
_journal_coeditor_code     QM2023
_publ_contact_author_name     'Professor Wenjun Wu'
_publ_contact_author_address
;
Institute of Pesticide Science and College of Sciences
Northwest A&F University
Yangling 712100
Shannxi Province
People's Republic of China
;
_publ_contact_author_email     'nwzjw@yahoo.com.cn'
_publ_contact_author_fax     '0086 029 87093987'
_publ_contact_author_phone     '0086 029 87092191'
_publ_section_title
;
4\a,6\a-Dihydroxy-1\b-methylsulfonyl-8\a,9\a-epoxy-2\b,12-epoxymethano-\
\b-dihydroagarofuran
;
loop_
    _publ_author_name
    _publ_author_footnote
    _publ_author_address
    'Zhang, Jiwen' ?
; Institute of Pesticide Science and College of Sciences
Northwest A&F University
Yangling 712100
Shannxi Province
People's Republic of China
;
    'Gao, Peng' ?
; College of Science
Northwest A&F University
Yangling 712100
Shannxi Province
People's Republic of China
;
    'Li, Longbo' ?
; College of Science
Northwest A&F University
Yangling 712100
Shannxi Province
People's Republic of China
;
    'Wu, Wenjun' ?
; Institute of Pesticide Science and College of Sciences
Northwest A&F University
Yangling 712100
Shannxi Province
People's Republic of China
;
_publ_section_abstract
;
The title molecule, C~16~H~24~O~8~S, is a dihydroagrofuran derivative and has a
heteropolycyclic structure. The six-membered ring (C1--C6) exhibits a chair
conformation and the other six-membered ring (C1, C6--C10) exhibits a
non-chair conformation. In the crystal structure there is an intermolecular
C---H...O hydrogen-bonding interaction to stabilize the packing. <b>[Please
describe rings without reference to atom labels. Please depict Ms in scheme
fully.]</b>
;
_publ_section_comment
;
Dihydroagrofuran esters and their derivatives have been
widely explored as
insecticidal medicine (Gao <i>et al.</i> 2007;
Spivey <i>et al.</i> 2002). As a result of our program of screening
insecticidal activity constituents from plants of China,
some insecticidal \b-dihydroagrofuran sesquiterpene polyol esters were
isolated from the root bark of Chinese bittersweet,
<i>Celastrus angulatus</i> Max. In order to find a new
synthetic insecticide,
the /b-dihydroagrofuran sesquiterpene polyol ester was
optimized as a lead compound and we obtained an intermediate
compound C~16~H~24~O~8~S (I) and the synthesis
and structure are reported here.
The title compound has a hetero-polycyclic structure.
The 6-membering ring (C1--C6) exhibits a chair conformation.
However, the
other 6-membering ring (C1, C6--C10) exhibits neither a chair
nor a boat conformation. The five atoms C1, C6, C8, C9 and C10
lie approximately in a plane, and the distance from C7 to the plane
is 0.929(3) \%A.
The molecules of <b>I</b> crystalized in the <i>P</i>2~1~2~1~2~1~
space group. In the crystal structure there is an intermolecular
C---H...O hydrogen-bonding interaction (Table 1), which is
helpful to the stabilization of the packing. Symmetry code:
<i>x</i>, 1+<i>y</i>, <i>z</i>.
;
_publ_section_acknowledgements
;
This work was supported by the National Key <b>S&T [Science and
Technology?]</b> Research Foundation of China (grant No. 2010CB126105) and the
National Natural Science Foundation of China (grant Nos. 30871663 and
30800729) as well as the program for Excellent Young Talents in Northwest A&F
University (grant No. QNGG-2009-020).
;
_publ_section_references
;
Bruker  (2001). <i>SAINT</i> . Bruker AXS Inc., Madison, Wisconsin, USA.
Bruker  (2005). <i>APEX2</i>. Bruker AXS Inc., Madison, Wisconsin,
USA.
Flack, H. D. (1983). <i>Acta Cryst.</i> A<b>39</b>, 876--881.
Gao, J. M., Wu, W. J., Zhang, J. W. & Konishi, Y. (2007). <i>Nat. Prod.
Rep.</i> <b>24</b>, 1153--1189.
Sheldrick, G. M. (1996). <i>SADABS</i>. University of G\"ottingen,
Germany.
Sheldrick, G. M. (2008). <i>Acta Cryst.</i> A<b>64</b>, 112--122.
Spivey, A. C., Weston, M. & Woodhead, S. (2002). <i>Chem. Soc. Rev.</i>
C<b>31</b>, 43--59.
;
_publ_section_related_literature
;
For general background, see: Gao <i>et al.</i> (2007); Spivey <i>et
al.</i>
(2002).
;
_publ_section_exptl_prep
;
A mixture of
dihydroagarofuran
(3.34 g, 10 mmol) and methanesulfonyl chloride (3.5 mL, 44 mmol) in dry
Pyridine (20 mL) was stirred over night at room temperature. When the
reaction was completed, 2 mL methol was added to the
reaction mixture to quench the reaction, then 50 mL water was added to
the mixture and it was extracted with ethyl acetate.
The ethyl acetate layer was washed with 50 mL of water, 15 mL of
saturated sodium chloride and dried over anhydrous sodium sulfate and
was separated on a silica gel column chromatography with a gradient of
petroleum ether and ethyl acetate as eluent to yield 1.87 g of the
title compound. The compound was then dissolved in THF, and colorless
crystals were formed on slow evaporation at room temperature over one
week.
;
_publ_section_exptl_refinement
;
All H atoms were placed in geometrically calculated positions and refined
using a riding model with C---H = 0.93 \%A and N---H = 0.86 \%A and with
<i>U</i>~iso~(H) = 1.2<i>U</i>~eq~(C, N).
;
data_I
_audit_creation_method     SHELXL-97
_chemical_name_systematic
;
4\a,6\a-Dihydroxy-1\b-methylsulfonyl-8\a,9\a-epoxy-2\b,12-epoxymethano-
\b-dihydroagarofuran
;
_chemical_name_common     Dihydroagarofuran
_chemical_formula_moiety     'C16 H24 O8 S'
_chemical_formula_sum     'C16 H24 O8 S'
_chemical_formula_iupac     'C16 H24 O8 S'
_chemical_formula_weight     376.41
_chemical_melting_point     ?
_symmetry_cell_setting     orthorhombic
_symmetry_space_group_name_H-M     'P2(1)2(1)2(1)'
_symmetry_space_group_name_Hall     'P 2ac 2ab'
loop_
    _symmetry_equiv_pos_as_xyz
    'x, y, z'
    '-x+1/2, -y, z+1/2'
    '-x, y+1/2, -z+1/2'
    'x+1/2, -y+1/2, -z'
_cell_length_a     9.530(3)
_cell_length_b     10.228(3)
_cell_length_c     17.424(5)
_cell_angle_alpha     90.00
_cell_angle_beta     90.00
_cell_angle_gamma     90.00
_cell_volume     1698.3(9)
_cell_formula_units_Z     4
_cell_measurement_reflns_used     2687
_cell_measurement_theta_min     2.31
_cell_measurement_theta_max     22.47
_cell_measurement_temperature     296(2)
_exptl_crystal_description     block
_exptl_crystal_colour     colorless
_exptl_crystal_size_max     0.25
_exptl_crystal_size_mid     0.22
_exptl_crystal_size_min     0.21
_exptl_crystal_density_diffrn     1.472
_exptl_crystal_density_meas     ?
_exptl_crystal_density_method     'not measured'
_exptl_crystal_F_000     800
_exptl_absorpt_coefficient_mu     0.233
_exptl_absorpt_correction_type     multi-scan
_exptl_absorpt_process_details     '(<i>SADABS</i>; Sheldrick, 1996)'
_exptl_absorpt_correction_T_min     0.9440
_exptl_absorpt_correction_T_max     0.9526
_exptl_special_details     ?
_diffrn_ambient_temperature     296(2)
_diffrn_radiation_type     MoK\a
_diffrn_radiation_wavelength     0.71073
_diffrn_radiation_source     'fine-focus sealed tube'
_diffrn_radiation_monochromator     graphite
_diffrn_measurement_device_type     'Bruker APEXII CCD'
_diffrn_measurement_method     '\f and \w scans'
_diffrn_detector_area_resol_mean     ?
_diffrn_reflns_number     8175
_diffrn_reflns_av_R_equivalents     0.0338
_diffrn_reflns_av_sigmaI/netI     0.0420
_diffrn_reflns_theta_min     2.31
_diffrn_reflns_theta_max     25.50
_diffrn_reflns_theta_full     25.50
_diffrn_measured_fraction_theta_max     0.996
_diffrn_measured_fraction_theta_full     0.996
_diffrn_reflns_limit_h_min     -11
_diffrn_reflns_limit_h_max     7
_diffrn_reflns_limit_k_min     -12
_diffrn_reflns_limit_k_max     12
_diffrn_reflns_limit_l_min     -21
_diffrn_reflns_limit_l_max     20
_refine_special_details
;
 Refinement of F^2^ against ALL reflections.  The weighted R-factor wR and
 goodness of fit S are based on F^2^, conventional R-factors R are based
 on F, with F set to zero for negative F^2^. The threshold expression of
 F^2^ > 2sigma(F^2^) is used only for calculating R-factors(gt) etc. and is
 not relevant to the choice of reflections for refinement.  R-factors based
 on F^2^ are statistically about twice as large as those based on F, and R-
 factors based on ALL data will be even larger.
;
_reflns_number_total     3151
_reflns_number_gt     2633
_reflns_threshold_expression     >2sigma(I)
_refine_ls_structure_factor_coef     Fsqd
_refine_ls_matrix_type     full
_refine_ls_R_factor_all     0.0489
_refine_ls_R_factor_gt     0.0388
_refine_ls_wR_factor_gt     0.0812
_refine_ls_wR_factor_ref     0.0852
_refine_ls_goodness_of_fit_ref     1.056
_refine_ls_restrained_S_all     1.056
_refine_ls_number_reflns     3151
_refine_ls_number_parameters     232
_refine_ls_number_restraints     0
_refine_ls_hydrogen_treatment     constr
_refine_ls_weighting_scheme     calc
_refine_ls_weighting_details
         'calc w=1/[\s^2^(Fo^2^)+(0.0384P)^2^+0.1350P] where P=(Fo^2^+2Fc^2^)/3'
_atom_sites_solution_hydrogens     geom
_atom_sites_solution_primary     direct
_atom_sites_solution_secondary     difmap
_refine_ls_shift/su_max     0.000
_refine_ls_shift/su_mean     0.000
_refine_diff_density_max     0.189
_refine_diff_density_min     -0.201
_refine_ls_extinction_method     none
_refine_ls_extinction_coef     ?
_refine_ls_abs_structure_details     'Flack (1983), 1325 Friedel pairs'
_refine_ls_abs_structure_Flack     0.13(9)
loop_
    _atom_type_symbol
    _atom_type_description
    _atom_type_scat_dispersion_real
    _atom_type_scat_dispersion_imag
    _atom_type_scat_source
    'C' 'C' 0.0033 0.0016
                         'International Tables Vol C Tables 4.2.6.8 and 6.1.1.4'
    'H' 'H' 0.0000 0.0000
                         'International Tables Vol C Tables 4.2.6.8 and 6.1.1.4'
    'O' 'O' 0.0106 0.0060
                         'International Tables Vol C Tables 4.2.6.8 and 6.1.1.4'
    'S' 'S' 0.1246 0.1234
                         'International Tables Vol C Tables 4.2.6.8 and 6.1.1.4'
_computing_data_collection     'APEX2 (Bruker, 2005)'
_computing_cell_refinement     'SAINT (Bruker, 2001)'
_computing_data_reduction     'SAINT (Bruker, 2001)'
_computing_structure_solution     'SHELXS97 (Sheldrick, 2008)'
_computing_structure_refinement     'SHELXL97 (Sheldrick, 2008)'
_computing_molecular_graphics     'SHELXTL (Sheldrick, 2008)'
_computing_publication_material     'SHELXTL (Sheldrick, 2008)'
loop_
    _atom_site_type_symbol
    _atom_site_label
    _atom_site_fract_x
    _atom_site_fract_y
    _atom_site_fract_z
    _atom_site_U_iso_or_equiv
    _atom_site_adp_type
    _atom_site_calc_flag
    _atom_site_refinement_flags
    _atom_site_occupancy
    _atom_site_symmetry_multiplicity
    _atom_site_disorder_assembly
    _atom_site_disorder_group
    C C1 0.8202(3) 0.4554(2) 0.91912(13) 0.0328(6) Uani d . 1 1 . .
    C C2 0.9087(3) 0.5765(2) 0.90120(14) 0.0346(6) Uani d . 1 1 . .
    H H2 0.8965 0.6079 0.8485 0.042 Uiso calc R 1 1 . .
    C C3 1.0539(3) 0.5224(3) 0.91630(14) 0.0426(7) Uani d . 1 1 . .
    H H3 1.1223 0.5932 0.9220 0.051 Uiso calc R 1 1 . .
    C C4 1.0957(3) 0.4311(3) 0.85095(16) 0.0463(7) Uani d . 1 1 . .
    H H4A 1.1915 0.4021 0.8590 0.056 Uiso calc R 1 1 . .
    H H4B 1.0930 0.4793 0.8030 0.056 Uiso calc R 1 1 . .
    C C5 1.0002(3) 0.3113(3) 0.84427(14) 0.0390(6) Uani d . 1 1 . .
    C C6 0.8443(3) 0.3563(2) 0.85189(13) 0.0303(6) Uani d . 1 1 . .
    C C7 0.7308(3) 0.2501(3) 0.85700(16) 0.0423(7) Uani d . 1 1 . .
    H H7 0.7108 0.2316 0.9111 0.051 Uiso calc R 1 1 . .
    C C8 0.6076(3) 0.3248(3) 0.82229(14) 0.0422(7) Uani d . 1 1 . .
    H H8 0.5317 0.2652 0.8077 0.051 Uiso calc R 1 1 . .
    C C9 0.5590(3) 0.4210(3) 0.88392(16) 0.0444(7) Uani d . 1 1 . .
    H H9 0.4683 0.4023 0.9081 0.053 Uiso calc R 1 1 . .
    C C10 0.6664(3) 0.4827(2) 0.93331(15) 0.0388(6) Uani d . 1 1 . .
    H H10 0.6393 0.4986 0.9867 0.047 Uiso calc R 1 1 . .
    C C11 0.8932(3) 0.4131(3) 0.99432(15) 0.0477(7) Uani d . 1 1 . .
    H H11A 0.8498 0.4555 1.0381 0.057 Uiso calc R 1 1 . .
    H H11B 0.8863 0.3192 1.0010 0.057 Uiso calc R 1 1 . .
    C C12 0.6735(3) 0.3883(3) 0.75151(14) 0.0382(6) Uani d . 1 1 . .
    C C13 0.6056(3) 0.5133(3) 0.72187(17) 0.0538(8) Uani d . 1 1 . .
    H H13A 0.6224 0.5830 0.7576 0.081 Uiso calc R 1 1 . .
    H H13B 0.5063 0.5000 0.7164 0.081 Uiso calc R 1 1 . .
    H H13C 0.6452 0.5356 0.6729 0.081 Uiso calc R 1 1 . .
    C C14 0.6857(3) 0.2946(3) 0.68275(15) 0.0531(8) Uani d . 1 1 . .
    H H14A 0.7452 0.3329 0.6444 0.080 Uiso calc R 1 1 . .
    H H14B 0.5943 0.2793 0.6615 0.080 Uiso calc R 1 1 . .
    H H14C 0.7254 0.2132 0.6995 0.080 Uiso calc R 1 1 . .
    C C15 1.0454(4) 0.2017(3) 0.89920(18) 0.0582(9) Uani d . 1 1 . .
    H H15A 0.9702 0.1399 0.9047 0.087 Uiso calc R 1 1 . .
    H H15B 1.0677 0.2384 0.9484 0.087 Uiso calc R 1 1 . .
    H H15C 1.1266 0.1582 0.8788 0.087 Uiso calc R 1 1 . .
    C C16 0.7165(3) 0.8404(3) 0.88369(19) 0.0586(8) Uani d . 1 1 . .
    H H16A 0.6393 0.8104 0.9143 0.088 Uiso calc R 1 1 . .
    H H16B 0.7223 0.7891 0.8377 0.088 Uiso calc R 1 1 . .
    H H16C 0.7025 0.9306 0.8705 0.088 Uiso calc R 1 1 . .
    O O1 1.0156(2) 0.2516(2) 0.76988(11) 0.0515(5) Uani d . 1 1 . .
    H H1 0.9832 0.3003 0.7370 0.077 Uiso calc R 1 1 . .
    O O2 0.7634(3) 0.13165(18) 0.81877(13) 0.0598(6) Uani d . 1 1 . .
    H H2A 0.8383 0.1396 0.7961 0.090 Uiso calc R 1 1 . .
    O O3 1.0372(2) 0.4519(2) 0.98764(10) 0.0540(6) Uani d . 1 1 . .
    O O4 0.59795(19) 0.56021(18) 0.87714(11) 0.0489(5) Uani d . 1 1 . .
    O O5 0.81435(16) 0.42256(15) 0.77981(8) 0.0310(4) Uani d . 1 1 . .
    O O6 0.87426(18) 0.67549(17) 0.95895(9) 0.0407(4) Uani d . 1 1 . .
    O O7 0.9879(2) 0.85121(19) 0.88633(12) 0.0590(6) Uani d . 1 1 . .
    O O8 0.8610(2) 0.89333(19) 1.00595(11) 0.0558(5) Uani d . 1 1 . .
    S S1 0.87153(7) 0.82442(6) 0.93543(4) 0.04001(18) Uani d . 1 1 . .
loop_
    _atom_site_aniso_label
    _atom_site_aniso_U_11
    _atom_site_aniso_U_22
    _atom_site_aniso_U_33
    _atom_site_aniso_U_12
    _atom_site_aniso_U_13
    _atom_site_aniso_U_23
    C1 0.0404(14) 0.0302(13) 0.0278(13) -0.0028(12) 0.0013(11) 0.0036(11)
    C2 0.0408(15) 0.0339(14) 0.0293(12) -0.0035(12) -0.0021(11) -0.0016(12)
    C3 0.0402(16) 0.0470(17) 0.0406(15) -0.0038(14) -0.0085(12) 0.0057(14)
    C4 0.0324(15) 0.0525(19) 0.0539(17) 0.0080(14) -0.0023(13) 0.0076(15)
    C5 0.0423(15) 0.0369(15) 0.0378(14) 0.0094(14) -0.0046(12) 0.0021(13)
    C6 0.0372(15) 0.0265(13) 0.0273(12) 0.0023(11) -0.0007(11) 0.0044(10)
    C7 0.0555(17) 0.0296(14) 0.0418(16) -0.0075(14) 0.0082(14) -0.0024(13)
    C8 0.0367(15) 0.0397(16) 0.0502(15) -0.0110(14) 0.0013(12) -0.0043(14)
    C9 0.0360(14) 0.0453(17) 0.0518(16) -0.0074(13) 0.0099(13) -0.0013(14)
    C10 0.0430(16) 0.0378(15) 0.0355(13) -0.0011(12) 0.0092(13) 0.0052(13)
    C11 0.0603(19) 0.0474(17) 0.0353(14) 0.0002(15) -0.0053(14) 0.0032(13)
    C12 0.0309(14) 0.0440(17) 0.0396(15) -0.0021(13) -0.0042(12) -0.0073(12)
    C13 0.0502(19) 0.064(2) 0.0476(16) 0.0101(16) -0.0130(15) 0.0021(16)
    C14 0.0508(17) 0.062(2) 0.0463(17) -0.0026(16) -0.0084(14) -0.0189(15)
    C15 0.065(2) 0.0468(19) 0.063(2) 0.0182(16) -0.0101(16) 0.0088(17)
    C16 0.061(2) 0.0390(18) 0.076(2) -0.0010(16) -0.0203(16) 0.0003(17)
    O1 0.0583(13) 0.0482(13) 0.0481(12) 0.0175(11) 0.0052(11) -0.0063(10)
    O2 0.0803(16) 0.0256(10) 0.0734(15) -0.0025(11) 0.0017(12) -0.0087(10)
    O3 0.0535(13) 0.0666(14) 0.0420(11) 0.0020(11) -0.0171(10) 0.0074(11)
    O4 0.0431(11) 0.0423(12) 0.0614(12) 0.0022(10) 0.0045(9) 0.0029(10)
    O5 0.0323(9) 0.0312(9) 0.0294(8) -0.0006(8) -0.0029(7) 0.0035(8)
    O6 0.0544(11) 0.0357(10) 0.0318(9) -0.0046(10) -0.0022(8) -0.0062(8)
    O7 0.0615(13) 0.0448(13) 0.0707(13) -0.0125(11) 0.0216(11) -0.0122(11)
    O8 0.0592(13) 0.0517(12) 0.0565(12) -0.0056(11) -0.0002(11) -0.0267(10)
    S1 0.0402(4) 0.0345(4) 0.0453(4) -0.0067(3) 0.0010(3) -0.0108(3)
_geom_special_details
;
 All esds (except the esd in the dihedral angle between two l.s. planes)
 are estimated using the full covariance matrix.  The cell esds are taken
 into account individually in the estimation of esds in distances, angles
 and torsion angles; correlations between esds in cell parameters are only
 used when they are defined by crystal symmetry.  An approximate (isotropic)
 treatment of cell esds is used for estimating esds involving l.s. planes.
;
loop_
    _geom_bond_atom_site_label_1
    _geom_bond_atom_site_label_2
    _geom_bond_site_symmetry_2
    _geom_bond_distance
    _geom_bond_publ_flag
    C1 C10 . 1.512(3) ?
    C1 C2 . 1.531(4) ?
    C1 C11 . 1.545(3) ?
    C1 C6 . 1.566(3) ?
    C2 O6 . 1.465(3) ?
    C2 C3 . 1.513(4) ?
    C2 H2 . 0.9800 ?
    C3 O3 . 1.446(3) ?
    C3 C4 . 1.525(4) ?
    C3 H3 . 0.9800 ?
    C4 C5 . 1.531(4) ?
    C4 H4A . 0.9700 ?
    C4 H4B . 0.9700 ?
    C5 O1 . 1.440(3) ?
    C5 C15 . 1.536(4) ?
    C5 C6 . 1.561(3) ?
    C6 O5 . 1.455(3) ?
    C6 C7 . 1.535(4) ?
    C7 O2 . 1.417(3) ?
    C7 C8 . 1.526(4) ?
    C7 H7 . 0.9800 ?
    C8 C9 . 1.528(4) ?
    C8 C12 . 1.529(4) ?
    C8 H8 . 0.9800 ?
    C9 O4 . 1.476(3) ?
    C9 C10 . 1.478(4) ?
    C9 H9 . 0.9800 ?
    C10 O4 . 1.419(3) ?
    C10 H10 . 0.9800 ?
    C11 O3 . 1.433(3) ?
    C11 H11A . 0.9700 ?
    C11 H11B . 0.9700 ?
    C12 O5 . 1.472(3) ?
    C12 C13 . 1.523(4) ?
    C12 C14 . 1.538(4) ?
    C13 H13A . 0.9600 ?
    C13 H13B . 0.9600 ?
    C13 H13C . 0.9600 ?
    C14 H14A . 0.9600 ?
    C14 H14B . 0.9600 ?
    C14 H14C . 0.9600 ?
    C15 H15A . 0.9600 ?
    C15 H15B . 0.9600 ?
    C15 H15C . 0.9600 ?
    C16 S1 . 1.738(3) ?
    C16 H16A . 0.9600 ?
    C16 H16B . 0.9600 ?
    C16 H16C . 0.9600 ?
    O1 H1 . 0.8200 ?
    O2 H2A . 0.8200 ?
    O6 S1 . 1.5777(19) ?
    O7 S1 . 1.427(2) ?
    O8 S1 . 1.4201(18) ?
loop_
    _geom_angle_atom_site_label_1
    _geom_angle_atom_site_label_2
    _geom_angle_atom_site_label_3
    _geom_angle_site_symmetry_1
    _geom_angle_site_symmetry_3
    _geom_angle
    _geom_angle_publ_flag
    C10 C1 C2 . . 114.7(2) ?
    C10 C1 C11 . . 110.5(2) ?
    C2 C1 C11 . . 98.7(2) ?
    C10 C1 C6 . . 112.6(2) ?
    C2 C1 C6 . . 106.88(19) ?
    C11 C1 C6 . . 112.8(2) ?
    O6 C2 C3 . . 109.8(2) ?
    O6 C2 C1 . . 107.20(19) ?
    C3 C2 C1 . . 99.9(2) ?
    O6 C2 H2 . . 113.0 ?
    C3 C2 H2 . . 113.0 ?
    C1 C2 H2 . . 113.0 ?
    O3 C3 C2 . . 103.4(2) ?
    O3 C3 C4 . . 111.4(2) ?
    C2 C3 C4 . . 109.5(2) ?
    O3 C3 H3 . . 110.8 ?
    C2 C3 H3 . . 110.8 ?
    C4 C3 H3 . . 110.8 ?
    C3 C4 C5 . . 113.0(2) ?
    C3 C4 H4A . . 109.0 ?
    C5 C4 H4A . . 109.0 ?
    C3 C4 H4B . . 109.0 ?
    C5 C4 H4B . . 109.0 ?
    H4A C4 H4B . . 107.8 ?
    O1 C5 C4 . . 110.3(2) ?
    O1 C5 C15 . . 102.9(2) ?
    C4 C5 C15 . . 111.7(2) ?
    O1 C5 C6 . . 107.38(19) ?
    C4 C5 C6 . . 108.9(2) ?
    C15 C5 C6 . . 115.4(2) ?
    O5 C6 C7 . . 103.96(19) ?
    O5 C6 C5 . . 104.51(18) ?
    C7 C6 C5 . . 117.8(2) ?
    O5 C6 C1 . . 108.37(17) ?
    C7 C6 C1 . . 108.1(2) ?
    C5 C6 C1 . . 113.21(19) ?
    O2 C7 C8 . . 114.2(2) ?
    O2 C7 C6 . . 115.0(2) ?
    C8 C7 C6 . . 99.5(2) ?
    O2 C7 H7 . . 109.2 ?
    C8 C7 H7 . . 109.2 ?
    C6 C7 H7 . . 109.2 ?
    C7 C8 C9 . . 106.1(2) ?
    C7 C8 C12 . . 102.5(2) ?
    C9 C8 C12 . . 114.7(2) ?
    C7 C8 H8 . . 111.0 ?
    C9 C8 H8 . . 111.0 ?
    C12 C8 H8 . . 111.0 ?
    O4 C9 C10 . . 57.38(16) ?
    O4 C9 C8 . . 119.2(2) ?
    C10 C9 C8 . . 118.3(2) ?
    O4 C9 H9 . . 116.3 ?
    C10 C9 H9 . . 116.3 ?
    C8 C9 H9 . . 116.3 ?
    O4 C10 C9 . . 61.24(17) ?
    O4 C10 C1 . . 115.9(2) ?
    C9 C10 C1 . . 119.8(2) ?
    O4 C10 H10 . . 116.2 ?
    C9 C10 H10 . . 116.2 ?
    C1 C10 H10 . . 116.2 ?
    O3 C11 C1 . . 106.6(2) ?
    O3 C11 H11A . . 110.4 ?
    C1 C11 H11A . . 110.4 ?
    O3 C11 H11B . . 110.4 ?
    C1 C11 H11B . . 110.4 ?
    H11A C11 H11B . . 108.6 ?
    O5 C12 C13 . . 107.5(2) ?
    O5 C12 C8 . . 101.85(19) ?
    C13 C12 C8 . . 117.1(2) ?
    O5 C12 C14 . . 109.9(2) ?
    C13 C12 C14 . . 106.9(2) ?
    C8 C12 C14 . . 113.3(2) ?
    C12 C13 H13A . . 109.5 ?
    C12 C13 H13B . . 109.5 ?
    H13A C13 H13B . . 109.5 ?
    C12 C13 H13C . . 109.5 ?
    H13A C13 H13C . . 109.5 ?
    H13B C13 H13C . . 109.5 ?
    C12 C14 H14A . . 109.5 ?
    C12 C14 H14B . . 109.5 ?
    H14A C14 H14B . . 109.5 ?
    C12 C14 H14C . . 109.5 ?
    H14A C14 H14C . . 109.5 ?
    H14B C14 H14C . . 109.5 ?
    C5 C15 H15A . . 109.5 ?
    C5 C15 H15B . . 109.5 ?
    H15A C15 H15B . . 109.5 ?
    C5 C15 H15C . . 109.5 ?
    H15A C15 H15C . . 109.5 ?
    H15B C15 H15C . . 109.5 ?
    S1 C16 H16A . . 109.5 ?
    S1 C16 H16B . . 109.5 ?
    H16A C16 H16B . . 109.5 ?
    S1 C16 H16C . . 109.5 ?
    H16A C16 H16C . . 109.5 ?
    H16B C16 H16C . . 109.5 ?
    C5 O1 H1 . . 109.5 ?
    C7 O2 H2A . . 109.5 ?
    C11 O3 C3 . . 108.27(19) ?
    C10 O4 C9 . . 61.38(17) ?
    C6 O5 C12 . . 110.91(17) ?
    C2 O6 S1 . . 119.51(14) ?
    O8 S1 O7 . . 118.56(12) ?
    O8 S1 O6 . . 104.81(11) ?
    O7 S1 O6 . . 109.17(11) ?
    O8 S1 C16 . . 110.00(15) ?
    O7 S1 C16 . . 109.34(14) ?
    O6 S1 C16 . . 103.88(12) ?
loop_
    _geom_torsion_atom_site_label_1
    _geom_torsion_atom_site_label_2
    _geom_torsion_atom_site_label_3
    _geom_torsion_atom_site_label_4
    _geom_torsion_site_symmetry_1
    _geom_torsion_site_symmetry_2
    _geom_torsion_site_symmetry_3
    _geom_torsion_site_symmetry_4
    _geom_torsion
    _geom_torsion_publ_flag
    C10 C1 C2 O6 . . . . 48.0(3) ?
    C11 C1 C2 O6 . . . . -69.4(2) ?
    C6 C1 C2 O6 . . . . 173.55(17) ?
    C10 C1 C2 C3 . . . . 162.4(2) ?
    C11 C1 C2 C3 . . . . 45.1(2) ?
    C6 C1 C2 C3 . . . . -72.0(2) ?
    O6 C2 C3 O3 . . . . 67.6(2) ?
    C1 C2 C3 O3 . . . . -44.9(2) ?
    O6 C2 C3 C4 . . . . -173.6(2) ?
    C1 C2 C3 C4 . . . . 74.0(2) ?
    O3 C3 C4 C5 . . . . 50.7(3) ?
    C2 C3 C4 C5 . . . . -63.0(3) ?
    C3 C4 C5 O1 . . . . 162.3(2) ?
    C3 C4 C5 C15 . . . . -84.0(3) ?
    C3 C4 C5 C6 . . . . 44.7(3) ?
    O1 C5 C6 O5 . . . . -46.7(2) ?
    C4 C5 C6 O5 . . . . 72.7(2) ?
    C15 C5 C6 O5 . . . . -160.7(2) ?
    O1 C5 C6 C7 . . . . 68.1(3) ?
    C4 C5 C6 C7 . . . . -172.5(2) ?
    C15 C5 C6 C7 . . . . -46.0(3) ?
    O1 C5 C6 C1 . . . . -164.40(19) ?
    C4 C5 C6 C1 . . . . -45.0(3) ?
    C15 C5 C6 C1 . . . . 81.6(3) ?
    C10 C1 C6 O5 . . . . 73.0(2) ?
    C2 C1 C6 O5 . . . . -53.8(2) ?
    C11 C1 C6 O5 . . . . -161.2(2) ?
    C10 C1 C6 C7 . . . . -39.1(3) ?
    C2 C1 C6 C7 . . . . -165.9(2) ?
    C11 C1 C6 C7 . . . . 86.7(3) ?
    C10 C1 C6 C5 . . . . -171.5(2) ?
    C2 C1 C6 C5 . . . . 61.7(2) ?
    C11 C1 C6 C5 . . . . -45.7(3) ?
    O5 C6 C7 O2 . . . . 85.7(3) ?
    C5 C6 C7 O2 . . . . -29.4(3) ?
    C1 C6 C7 O2 . . . . -159.3(2) ?
    O5 C6 C7 C8 . . . . -36.8(2) ?
    C5 C6 C7 C8 . . . . -151.9(2) ?
    C1 C6 C7 C8 . . . . 78.2(2) ?
    O2 C7 C8 C9 . . . . 162.0(2) ?
    C6 C7 C8 C9 . . . . -74.9(2) ?
    O2 C7 C8 C12 . . . . -77.3(3) ?
    C6 C7 C8 C12 . . . . 45.7(2) ?
    C7 C8 C9 O4 . . . . 102.8(3) ?
    C12 C8 C9 O4 . . . . -9.5(3) ?
    C7 C8 C9 C10 . . . . 36.4(3) ?
    C12 C8 C9 C10 . . . . -76.0(3) ?
    C8 C9 C10 O4 . . . . 108.3(3) ?
    O4 C9 C10 C1 . . . . -105.0(3) ?
    C8 C9 C10 C1 . . . . 3.3(4) ?
    C2 C1 C10 O4 . . . . 50.3(3) ?
    C11 C1 C10 O4 . . . . 160.8(2) ?
    C6 C1 C10 O4 . . . . -72.2(3) ?
    C2 C1 C10 C9 . . . . 120.5(3) ?
    C11 C1 C10 C9 . . . . -129.0(3) ?
    C6 C1 C10 C9 . . . . -2.0(3) ?
    C10 C1 C11 O3 . . . . -151.7(2) ?
    C2 C1 C11 O3 . . . . -31.1(3) ?
    C6 C1 C11 O3 . . . . 81.4(3) ?
    C7 C8 C12 O5 . . . . -37.4(2) ?
    C9 C8 C12 O5 . . . . 77.1(2) ?
    C7 C8 C12 C13 . . . . -154.3(2) ?
    C9 C8 C12 C13 . . . . -39.8(3) ?
    C7 C8 C12 C14 . . . . 80.6(2) ?
    C9 C8 C12 C14 . . . . -165.0(2) ?
    C1 C11 O3 C3 . . . . 3.9(3) ?
    C2 C3 O3 C11 . . . . 25.7(3) ?
    C4 C3 O3 C11 . . . . -91.7(3) ?
    C1 C10 O4 C9 . . . . 111.3(3) ?
    C8 C9 O4 C10 . . . . -106.7(3) ?
    C7 C6 O5 C12 . . . . 14.6(2) ?
    C5 C6 O5 C12 . . . . 138.72(19) ?
    C1 C6 O5 C12 . . . . -100.3(2) ?
    C13 C12 O5 C6 . . . . 137.7(2) ?
    C8 C12 O5 C6 . . . . 14.1(2) ?
    C14 C12 O5 C6 . . . . -106.2(2) ?
    C3 C2 O6 S1 . . . . 107.6(2) ?
    C1 C2 O6 S1 . . . . -144.83(16) ?
    C2 O6 S1 O8 . . . . -169.57(16) ?
    C2 O6 S1 O7 . . . . -41.58(19) ?
    C2 O6 S1 C16 . . . . 75.0(2) ?
loop_
    _geom_hbond_atom_site_label_D
    _geom_hbond_atom_site_label_H
    _geom_hbond_atom_site_label_A
    _geom_hbond_site_symmetry_A
    _geom_hbond_distance_DH
    _geom_hbond_distance_HA
    _geom_hbond_distance_DA
    _geom_hbond_angle_DHA
    _geom_hbond_publ_flag
    C16 H16C O2 1_565 0.96 2.32 3.218(4) 156 yes
