# Supplementary material for: 4α,6α-Dihy­droxy-1β-methyl­sulfonyl-8α,9α-ep­oxy-2β,12-epoxymethano-β-dihydro­agarofuran
Source: Acta Crystallogr Sect E Struct Rep Online. 2011 Aug 27;67(Pt 9):o2496. doi: 10.1107/S1600536811034179 (PMC3200600; doi:10.1107/S1600536811034179)
Supplement: Supplementary file 2 [file e-67-o2496-Isup2.hkl]

# 
# h,k,l, Fc-squared, Fo-squared, sigma(Fo-squared) and status flag 
# 
data_I
_shelx_title ' P212121 in P2(1)2(1)2(1)' 
_shelx_refln_list_code          4 
_shelx_F_calc_maximum      160.21 
_exptl_crystal_F_000       800.00 
_reflns_d_resolution_high  0.8255 
 
loop_ 
 _symmetry_equiv_pos_as_xyz 
 'x, y, z' 
 '-x+1/2, -y, z+1/2' 
 '-x, y+1/2, -z+1/2' 
 'x+1/2, -y+1/2, -z' 
 
_cell_length_a     9.5295 
_cell_length_b    10.2282 
_cell_length_c    17.4241 
_cell_angle_alpha  90.000 
_cell_angle_beta   90.000 
_cell_angle_gamma  90.000 
 
_shelx_F_squared_multiplier     1.000 
 
loop_ 
 _refln_index_h 
 _refln_index_k 
 _refln_index_l 
 _refln_F_squared_calc 
 _refln_F_squared_meas 
 _refln_F_squared_sigma 
 _refln_observed_status 
   2   0   0     1406.61     1392.54     18.13 o 
   4   0   0     4375.61     4432.50     91.69 o 
   6   0   0      336.01      388.96     13.46 o 
   8   0   0      413.34      433.08     16.74 o 
  10   0   0       57.95       51.77     13.19 o 
   1   1   0     5529.95     5307.26     74.48 o 
   2   1   0    13326.00    13152.07     99.83 o 
   3   1   0     1174.86     1200.32     21.43 o 
   4   1   0     1087.55     1225.21     14.70 o 
   5   1   0     1843.94     2029.08     22.04 o 
   6   1   0      378.86      367.35      9.17 o 
   7   1   0       18.92       19.63      3.90 o 
   8   1   0       90.52       84.68      7.72 o 
   9   1   0      587.82      602.82     17.40 o 
  10   1   0      240.73      263.40     19.41 o 
  11   1   0       12.78       12.71      8.02 o 
   0   2   0        0.94        3.39      2.81 o 
   1   2   0     4522.65     4545.98     48.35 o 
   2   2   0       77.69       74.56      2.70 o 
   3   2   0      203.68      235.59      8.76 o 
   4   2   0     1868.24     1920.40     30.63 o 
   5   2   0       32.82       27.79      3.01 o 
   6   2   0      237.38      247.03      7.69 o 
   7   2   0     1296.81     1257.95     25.87 o 
   8   2   0     1011.35     1054.13     34.43 o 
   9   2   0       86.48       81.15      8.42 o 
  10   2   0        0.11        0.24      7.33 o 
  11   2   0        0.05       -2.20     10.01 o 
   1   3   0     2724.65     2589.97     25.59 o 
   2   3   0     1260.85     1294.58     14.15 o 
   3   3   0      521.89      596.97      9.05 o 
   4   3   0      911.57      996.67     15.86 o 
   5   3   0      303.26      287.20      7.27 o 
   6   3   0       49.99       41.74      5.14 o 
   7   3   0      262.60      246.34     10.66 o 
   8   3   0       51.50       52.29     11.33 o 
   9   3   0       65.88       73.39      8.20 o 
  10   3   0       27.84       40.95      9.66 o 
  11   3   0       20.64       19.05     13.43 o 
   0   4   0     1741.57     1818.18     31.62 o 
   1   4   0      776.93      845.88     13.89 o 
   2   4   0     1164.76     1150.83     14.45 o 
   3   4   0     1876.73     2048.90     39.44 o 
   4   4   0      831.09      865.44     19.46 o 
   5   4   0        2.26        0.28      2.72 o 
   6   4   0       17.13       17.63      4.34 o 
   7   4   0      444.14      401.13     13.69 o 
   8   4   0       96.62       91.64     11.36 o 
   9   4   0        2.02       -7.34      5.91 o 
  10   4   0        0.89       -8.26      5.75 o 
   1   5   0        7.18        5.10      2.54 o 
   2   5   0     1358.55     1353.83     17.37 o 
   3   5   0      108.29       99.64      4.81 o 
   4   5   0       47.96       55.19      4.76 o 
   5   5   0        0.54        2.23      3.23 o 
   6   5   0     1113.16     1062.37     21.74 o 
   7   5   0        0.17       -8.45      8.30 o 
   8   5   0        1.61       10.38      7.15 o 
   9   5   0        4.22        8.38      7.20 o 
  10   5   0        9.80        8.79      8.21 o 
   0   6   0      159.64      154.33      8.89 o 
   1   6   0       42.06       40.73      4.07 o 
   2   6   0        1.75        1.03      2.59 o 
   3   6   0       25.37       23.97      3.36 o 
   4   6   0      347.47      346.20     11.83 o 
   5   6   0        0.92       -1.12      3.63 o 
   6   6   0      149.01      120.69     12.00 o 
   7   6   0       18.12       27.60      8.34 o 
   8   6   0      491.03      461.31     21.98 o 
   9   6   0       80.76      102.61     35.16 o 
  10   6   0       26.34       36.56     11.26 o 
   1   7   0      789.36      771.25     18.44 o 
   2   7   0      331.92      352.21     11.17 o 
   3   7   0        1.84        3.94      3.69 o 
   4   7   0       18.80       13.23      6.21 o 
   5   7   0      198.58      180.55     14.11 o 
   6   7   0      587.24      525.64     60.44 o 
   7   7   0       12.15       14.78      7.67 o 
   8   7   0        3.69       21.98      9.28 o 
   9   7   0       16.68       13.84     11.84 o 
   0   8   0      910.06      915.54     24.58 o 
   1   8   0      200.82      196.97      9.73 o 
   2   8   0      286.53      264.66      9.40 o 
   3   8   0       17.39       12.84     10.01 o 
   4   8   0      984.58      969.41     42.73 o 
   5   8   0        1.78       -2.75      5.28 o 
   6   8   0       16.91       17.94      8.02 o 
   7   8   0       71.99       55.37     11.03 o 
   8   8   0       24.55       20.26      9.82 o 
   1   9   0        3.43        9.09      4.72 o 
   2   9   0      411.40      377.10     19.17 o 
   3   9   0        0.85       10.68      6.43 o 
   4   9   0       40.01       39.82      9.40 o 
   5   9   0       26.04       32.54      8.69 o 
   6   9   0       88.12      115.14     23.20 o 
   7   9   0        2.65        7.76      8.15 o 
   0  10   0      101.91      146.35     31.50 o 
   1  10   0       99.97       96.21     16.61 o 
   2  10   0       10.31        6.66      5.86 o 
   3  10   0      130.62      121.11     12.90 o 
   4  10   0      134.19      111.27     13.11 o 
   5  10   0       16.84       23.17      8.39 o 
   6  10   0        0.01       -3.77      5.99 o 
   1  11   0        0.28        8.06      9.52 o 
   2  11   0        0.33        9.13      7.23 o 
   3  11   0        4.44       10.15      7.50 o 
   4  11   0      177.38      214.61     17.94 o 
   5  11   0      164.37      164.37     17.08 o 
   2  12   0        5.62       14.90     10.99 o 
   1   0   1     5695.13     5738.57     55.94 o 
   2   0   1     4703.93     4512.99     33.08 o 
   3   0   1     2391.30     2199.32     22.91 o 
   4   0   1     2836.70     2951.91     26.67 o 
   5   0   1      804.45      852.72     13.22 o 
   6   0   1     4012.63     3916.19     36.87 o 
   7   0   1      498.64      497.63     11.68 o 
   8   0   1       27.99       35.37      5.91 o 
   9   0   1        6.38        0.75      5.98 o 
  10   0   1      119.68      130.57     12.34 o 
  11   0   1        0.01       -4.84      6.55 o 
 -11   1   1       69.89       87.37     16.36 o 
 -10   1   1       10.62       10.77      7.25 o 
  -9   1   1       86.44      106.84     10.69 o 
  -8   1   1      450.53      448.52     14.19 o 
  -7   1   1      355.87      372.87     12.83 o 
  -6   1   1      190.02      199.50      7.04 o 
  -5   1   1       99.18      119.16      5.05 o 
  -4   1   1     4757.18     4691.22     38.67 o 
  -3   1   1     3220.40     3165.86     26.54 o 
  -2   1   1     4179.66     4057.43     30.73 o 
  -1   1   1     3830.14     3715.05     31.32 o 
   0   1   1      839.43      858.98     11.83 o 
   1   1   1     3810.06     3666.78     41.84 o 
   2   1   1     4175.38     4064.77     35.44 o 
   3   1   1     3191.41     3149.50     26.02 o 
   4   1   1     4811.08     4846.73     38.56 o 
   5   1   1       93.65      107.98      4.93 o 
   6   1   1      190.07      171.87      6.59 o 
   7   1   1      356.08      363.91     10.54 o 
   8   1   1      456.11      452.59     14.22 o 
   9   1   1       87.73      103.35     12.48 o 
  10   1   1       11.13       13.01      8.79 o 
  11   1   1       69.18       77.41     16.61 o 
 -11   2   1        3.93       -7.08     10.26 o 
 -10   2   1       34.65       41.35      9.14 o 
  -9   2   1      186.36      200.14     11.53 o 
  -8   2   1      132.94      143.03      9.44 o 
  -7   2   1      577.61      567.00     12.59 o 
  -6   2   1     1439.01     1450.83     31.78 o 
  -5   2   1     1156.03     1177.95     41.06 o 
  -4   2   1      480.36      522.00      9.17 o 
  -3   2   1     2570.12     2522.23     23.05 o 
  -2   2   1     2453.12     2308.67     20.46 o 
  -1   2   1     6513.25     6089.26     50.82 o 
   0   2   1    10417.46    10123.69     69.25 o 
   1   2   1     6484.19     6080.26     43.86 o 
   2   2   1     2451.22     2281.99     23.24 o 
   3   2   1     2529.02     2570.52     23.83 o 
   4   2   1      490.67      516.54      9.89 o 
   5   2   1     1157.53     1128.06     18.58 o 
   6   2   1     1415.21     1422.61     18.79 o 
   7   2   1      589.74      565.88     14.96 o 
   8   2   1      129.87      136.76      9.32 o 
   9   2   1      185.44      182.31     15.34 o 
  10   2   1       36.33       40.58      9.23 o 
  11   2   1        4.29        0.73     10.74 o 
 -11   3   1       76.67       80.09     18.07 o 
 -10   3   1        8.34       -0.84      6.55 o 
  -9   3   1       23.29       19.95      6.11 o 
  -8   3   1       53.52       51.24      6.71 o 
  -7   3   1      852.39      868.27     19.38 o 
  -6   3   1       49.29       48.07      4.39 o 
  -5   3   1      118.56      124.15      6.62 o 
  -4   3   1      272.35      300.09      7.20 o 
  -3   3   1      875.20      946.44     12.55 o 
  -2   3   1       89.09       84.00      4.02 o 
  -1   3   1     3240.04     3326.29     27.68 o 
   0   3   1      169.20      125.78      7.44 o 
   1   3   1     3247.64     3335.90     27.98 o 
   2   3   1       83.74       78.80      3.31 o 
   3   3   1      897.12      945.55     11.35 o 
   4   3   1      269.52      319.42      9.17 o 
   5   3   1      122.47      138.71      5.99 o 
   6   3   1       46.10       37.78      5.80 o 
   7   3   1      876.42      844.01     18.75 o 
   8   3   1       52.70       49.61      6.63 o 
   9   3   1       24.47       27.82      9.04 o 
  10   3   1        8.01        8.35      7.99 o 
  11   3   1       79.05       77.65     17.09 o 
 -10   4   1       57.12       60.44     21.61 o 
  -9   4   1       79.20       77.91     11.38 o 
  -8   4   1      478.53      436.76     15.20 o 
  -7   4   1      258.07      253.29     11.38 o 
  -6   4   1       68.85       61.56      6.13 o 
  -5   4   1       75.92       82.61      6.34 o 
  -4   4   1      175.70      145.79      5.39 o 
  -3   4   1     2193.92     2157.87     72.75 o 
  -2   4   1     3896.43     3983.74     77.04 o 
  -1   4   1      143.94      141.09      5.64 o 
   0   4   1     1038.40      990.13     14.42 o 
   1   4   1      151.11      152.33      5.95 o 
   2   4   1     3887.10     3857.80     38.88 o 
   3   4   1     2171.32     2154.18     31.62 o 
   4   4   1      172.44      160.74      7.12 o 
   5   4   1       79.12       80.01      9.59 o 
   6   4   1       67.30       67.35      6.25 o 
   7   4   1      259.20      246.83     14.50 o 
   8   4   1      479.69      427.04     19.68 o 
   9   4   1       82.18       59.17     10.39 o 
  10   4   1       55.89       55.50     11.22 o 
 -10   5   1       10.22        1.09      7.47 o 
  -9   5   1       33.74       52.89     10.84 o 
  -8   5   1       74.72       71.49     10.86 o 
  -7   5   1      191.96      186.97     10.81 o 
  -6   5   1      277.32      248.00     11.07 o 
  -5   5   1      204.95      197.24     12.62 o 
  -4   5   1       69.75       59.01      4.36 o 
  -3   5   1      509.92      522.79     10.45 o 
  -2   5   1      456.61      458.39     11.09 o 
  -1   5   1       11.69       11.45      2.97 o 
   0   5   1     4776.63     5013.07     42.89 o 
   1   5   1       13.58       13.96      2.75 o 
   2   5   1      455.54      443.01     11.06 o 
   3   5   1      494.38      514.91     15.12 o 
   4   5   1       74.95       62.26      5.47 o 
   5   5   1      207.91      186.80     14.79 o 
   6   5   1      279.59      256.39     39.19 o 
   7   5   1      185.18      203.79     15.05 o 
   8   5   1       73.53       64.72     10.36 o 
   9   5   1       33.95       26.62     14.16 o 
  10   5   1       10.28        3.75      8.11 o 
 -10   6   1       96.17       99.77     14.40 o 
  -9   6   1        6.48        6.23      7.94 o 
  -8   6   1       12.31       18.36      7.99 o 
  -7   6   1       80.86       69.80     10.96 o 
  -6   6   1      233.93      243.47     11.52 o 
  -5   6   1        4.43        5.22      4.22 o 
  -4   6   1      100.35       81.32      9.73 o 
  -3   6   1      146.20      162.58      7.93 o 
  -2   6   1      685.43      697.59     15.02 o 
  -1   6   1       11.77       14.77      3.47 o 
   0   6   1       81.27       76.13      5.08 o 
   1   6   1       11.22       14.31      3.00 o 
   2   6   1      705.33      724.48     15.39 o 
   3   6   1      142.93      149.91      9.94 o 
   4   6   1      100.48       90.90      6.83 o 
   5   6   1        5.18        1.59      4.75 o 
   6   6   1      234.41      252.43     15.29 o 
   7   6   1       77.82       87.72     18.92 o 
   8   6   1       12.13        1.74      6.99 o 
   9   6   1        6.32        7.50      7.82 o 
  10   6   1       94.46       98.24     19.29 o 
  -9   7   1       18.86       24.11      9.80 o 
  -8   7   1      148.35      139.30     15.25 o 
  -7   7   1       84.24       92.35     14.04 o 
  -6   7   1      151.34      137.51     13.73 o 
  -5   7   1       46.95       47.50      9.05 o 
  -4   7   1      235.97      240.18     14.42 o 
  -3   7   1       25.35       27.25      4.27 o 
  -2   7   1       48.50       57.93      5.80 o 
  -1   7   1      623.85      628.49     19.87 o 
   0   7   1      561.46      578.57     13.71 o 
   1   7   1      621.88      606.76     13.10 o 
   2   7   1       48.03       61.16      5.99 o 
   3   7   1       26.94       40.65      7.40 o 
   4   7   1      231.42      217.81     13.37 o 
   5   7   1       48.66       58.44      9.32 o 
   6   7   1      151.11      120.65     19.17 o 
   7   7   1       84.70       72.37     14.53 o 
   8   7   1      148.39      160.15     15.97 o 
   9   7   1       18.06       36.92     10.49 o 
  -8   8   1       57.90       59.11     21.49 o 
  -7   8   1        8.25      -10.62      7.94 o 
  -6   8   1      146.12      118.43     13.20 o 
  -5   8   1       74.49       67.02     14.04 o 
  -4   8   1      157.68      176.33     14.42 o 
  -3   8   1      168.15      155.06     10.11 o 
  -2   8   1      222.08      215.05      9.97 o 
  -1   8   1      142.13      134.86      8.85 o 
   0   8   1        2.68        5.00      3.50 o 
   1   8   1      143.03      133.62      8.83 o 
   2   8   1      225.58      217.37     13.19 o 
   3   8   1      173.07      167.98     13.12 o 
   4   8   1      154.99      154.60     13.55 o 
   5   8   1       76.61       56.00     12.45 o 
   6   8   1      145.60      140.89     14.43 o 
   7   8   1        8.97        6.70      8.11 o 
   8   8   1       58.22       54.15     12.21 o 
  -7   9   1       86.03       80.12     13.43 o 
  -6   9   1      117.49      120.51     32.97 o 
  -5   9   1       97.11       97.55     12.62 o 
  -4   9   1      349.44      347.63     28.81 o 
  -3   9   1        4.16        2.83      6.08 o 
  -2   9   1      308.54      304.71     16.19 o 
  -1   9   1       85.91      100.32     10.69 o 
   0   9   1      175.08      156.09     10.12 o 
   1   9   1       91.18      101.58     10.96 o 
   2   9   1      301.97      300.29     16.05 o 
   3   9   1        4.79        2.61      5.60 o 
   4   9   1      355.67      362.02     30.89 o 
   5   9   1       95.69      114.80     13.21 o 
   6   9   1      116.22      108.13     20.27 o 
   7   9   1       83.06       96.23     13.64 o 
  -6  10   1       18.66       26.31      9.55 o 
  -5  10   1       29.38       22.81      9.21 o 
  -4  10   1       15.33       12.05      7.49 o 
  -3  10   1       21.30       19.76     13.31 o 
  -2  10   1       21.77       34.89      8.63 o 
  -1  10   1       52.09       79.85     15.63 o 
   0  10   1      307.35      332.25     13.91 o 
   1  10   1       55.62       58.18      9.41 o 
   2  10   1       21.82       14.88      7.30 o 
   3  10   1       19.36       11.84      6.80 o 
   4  10   1       16.58       23.30     12.09 o 
   5  10   1       27.23       34.06      9.50 o 
   6  10   1       18.99       25.91      9.53 o 
  -5  11   1        3.78        8.06      7.74 o 
  -4  11   1        9.63       18.51      8.79 o 
  -3  11   1      101.86      118.49     14.41 o 
  -2  11   1       32.09       34.65      9.06 o 
  -1  11   1       43.48       61.78     14.90 o 
   1  11   1       42.17       35.41     12.45 o 
   2  11   1       31.70       37.36     13.67 o 
   3  11   1      102.70       94.70     12.50 o 
   4  11   1        9.73       18.34      8.54 o 
   5  11   1        3.35        5.22      9.52 o 
  -2  12   1       57.60       75.21     18.31 o 
  -1  12   1       56.32       52.99     15.87 o 
   2  12   1       58.15       66.66     16.85 o 
   0   0   2      806.34      862.73     15.63 o 
   1   0   2    25668.33    24060.35    373.61 o 
   2   0   2     1819.80     1759.83     16.02 o 
   3   0   2       32.33       27.45      2.26 o 
   4   0   2     4800.60     4879.81     39.42 o 
   5   0   2      635.35      702.17     11.73 o 
   6   0   2       40.93       45.94      5.04 o 
   7   0   2      369.79      395.14     10.45 o 
   8   0   2      271.24      286.10     13.68 o 
   9   0   2       48.62       52.53      8.63 o 
  10   0   2      177.75      182.90     14.32 o 
  11   0   2        3.60        7.22      7.20 o 
 -11   1   2       76.61       88.74     17.70 o 
 -10   1   2       94.27       86.24     10.79 o 
  -9   1   2      106.32      120.29     11.30 o 
  -8   1   2      357.47      376.33     11.13 o 
  -7   1   2      383.51      413.67     10.87 o 
  -6   1   2      726.98      691.51     12.81 o 
  -5   1   2     1211.95     1204.44     16.22 o 
  -4   1   2     2194.68     2384.62     23.51 o 
  -3   1   2      695.66      707.60      9.80 o 
  -2   1   2     3068.20     2854.07     23.55 o 
  -1   1   2     1089.54     1064.36     12.30 o 
   0   1   2     9998.37     9460.67     74.25 o 
   1   1   2     1116.78     1080.45     12.43 o 
   2   1   2     3025.50     2841.09     26.39 o 
   3   1   2      674.18      691.59     10.22 o 
   4   1   2     2186.17     2441.38     22.85 o 
   5   1   2     1204.13     1256.97     16.74 o 
   6   1   2      719.58      651.37     12.15 o 
   7   1   2      395.13      371.23     12.16 o 
   8   1   2      357.75      353.62     12.85 o 
   9   1   2      105.77      111.57      9.27 o 
  10   1   2       93.45       99.87     16.85 o 
  11   1   2       76.52       90.35     16.85 o 
 -11   2   2       42.47       55.13     10.67 o 
 -10   2   2       16.38       18.07      7.60 o 
  -9   2   2      173.93      162.72     13.68 o 
  -8   2   2      398.48      423.50     14.18 o 
  -7   2   2      592.92      571.68     12.73 o 
  -6   2   2      256.51      266.47      8.25 o 
  -5   2   2      100.02      107.65      6.24 o 
  -4   2   2     2107.63     1980.11     21.19 o 
  -3   2   2      807.20      819.12     11.28 o 
  -2   2   2     1180.50     1123.89     14.63 o 
  -1   2   2     1516.58     1451.35     29.73 o 
   0   2   2     2197.67     2266.81     21.65 o 
   1   2   2     1506.82     1493.98     17.03 o 
   2   2   2     1148.79     1101.16     19.54 o 
   3   2   2      821.36      831.79     12.44 o 
   4   2   2     2101.59     2065.90     21.75 o 
   5   2   2       95.57       85.74      4.19 o 
   6   2   2      266.44      283.54      9.84 o 
   7   2   2      585.97      580.39     15.10 o 
   8   2   2      391.93      383.17     14.63 o 
   9   2   2      176.03      175.79     14.24 o 
  10   2   2       17.45       22.14      8.44 o 
  11   2   2       41.76       57.39     16.36 o 
 -11   3   2        4.68        0.24     10.99 o 
 -10   3   2       15.60        4.83      6.80 o 
  -9   3   2       87.45       81.74      8.40 o 
  -8   3   2       51.61       44.10      6.60 o 
  -7   3   2        5.59       12.68      4.88 o 
  -6   3   2      257.21      289.96     13.29 o 
  -5   3   2     1566.49     1652.83     39.02 o 
  -4   3   2      192.92      193.97      6.90 o 
  -3   3   2     2477.72     2520.81     28.34 o 
  -2   3   2      497.33      490.91      9.89 o 
  -1   3   2      789.47      780.28     11.73 o 
   0   3   2    11259.26    10688.51     87.54 o 
   1   3   2      804.97      783.71     16.14 o 
   2   3   2      495.66      494.06      8.15 o 
   3   3   2     2512.60     2525.88     28.77 o 
   4   3   2      202.33      200.96      6.99 o 
   5   3   2     1569.13     1623.51     23.27 o 
   6   3   2      259.66      268.97      9.87 o 
   7   3   2        4.57        6.52      4.02 o 
   8   3   2       56.87       46.61     11.35 o 
   9   3   2       83.36       70.22     10.88 o 
  10   3   2       15.09       25.89      9.25 o 
  11   3   2        4.27        6.59     11.97 o 
 -10   4   2       28.21       21.45      8.73 o 
  -9   4   2       40.52       31.83      6.69 o 
  -8   4   2      398.34      385.51     19.13 o 
  -7   4   2        2.89        0.93      4.21 o 
  -6   4   2       50.16       37.64      5.40 o 
  -5   4   2      107.26      104.70      5.55 o 
  -4   4   2      405.49      401.96     15.30 o 
  -3   4   2     1428.55     1490.78     33.27 o 
  -2   4   2     1699.31     1736.88     39.07 o 
  -1   4   2     1082.26     1094.78     21.11 o 
   0   4   2      288.99      251.80      7.68 o 
   1   4   2     1058.37     1090.28     13.83 o 
   2   4   2     1663.33     1699.81     19.04 o 
   3   4   2     1443.10     1534.03     21.18 o 
   4   4   2      399.84      416.81     12.60 o 
   5   4   2      112.94      106.99      6.42 o 
   6   4   2       48.02       57.43      5.72 o 
   7   4   2        2.75        1.49      5.22 o 
   8   4   2      397.60      388.84     18.73 o 
   9   4   2       40.25       38.04     10.50 o 
  10   4   2       25.95       41.12     10.18 o 
 -10   5   2       67.91       76.49     17.46 o 
  -9   5   2       71.31       87.27     12.23 o 
  -8   5   2        4.04        0.58      4.65 o 
  -7   5   2      604.04      593.50     17.58 o 
  -6   5   2      320.37      335.58     12.82 o 
  -5   5   2      479.11      480.61     14.24 o 
  -4   5   2      529.36      557.60     13.01 o 
  -3   5   2      195.30      205.75      7.75 o 
  -2   5   2      325.21      340.84      7.95 o 
  -1   5   2      954.40      929.99     19.71 o 
   0   5   2     1339.54     1314.87     17.26 o 
   1   5   2      974.71      961.76     14.07 o 
   2   5   2      322.41      330.79      8.31 o 
   3   5   2      202.50      205.75      5.71 o 
   4   5   2      528.99      532.99     12.80 o 
   5   5   2      491.35      509.05     18.61 o 
   6   5   2      314.65      320.68     15.95 o 
   7   5   2      609.33      592.45     31.13 o 
   8   5   2        4.85        5.03      7.81 o 
   9   5   2       73.70       62.72     10.96 o 
  10   5   2       67.36       80.77     13.19 o 
 -10   6   2        3.89        8.30      9.15 o 
  -9   6   2      110.82      106.33     15.02 o 
  -8   6   2       28.98       28.01     10.50 o 
  -7   6   2       37.09       37.59      8.97 o 
  -6   6   2      356.73      371.22     16.53 o 
  -5   6   2      634.09      625.09     42.76 o 
  -4   6   2       11.74        9.02      3.26 o 
  -3   6   2      108.76      108.71      6.80 o 
  -2   6   2      150.51      166.91      6.36 o 
  -1   6   2      261.54      260.87     10.86 o 
   0   6   2     1047.31     1001.30     18.86 o 
   1   6   2      253.08      270.29      7.98 o 
   2   6   2      152.06      158.25      6.59 o 
   3   6   2      115.07       95.35      8.20 o 
   4   6   2       12.74        7.69      5.01 o 
   5   6   2      628.75      616.10     21.66 o 
   6   6   2      362.35      331.64     17.08 o 
   7   6   2       38.10       27.45      8.79 o 
   8   6   2       26.57       22.63     18.44 o 
   9   6   2      110.09      122.04     29.06 o 
  10   6   2        4.21        5.00      8.41 o 
  -9   7   2        6.36        7.78      8.54 o 
  -8   7   2       49.44       42.98     10.53 o 
  -7   7   2      231.79      210.05     51.77 o 
  -6   7   2      182.47      205.20     15.76 o 
  -5   7   2      276.16      265.98     12.30 o 
  -4   7   2       51.45       47.46      6.51 o 
  -3   7   2      493.08      516.97     14.85 o 
  -2   7   2      507.52      523.75     30.84 o 
  -1   7   2      164.26      177.17     15.57 o 
   0   7   2     1339.79     1372.44     24.14 o 
   1   7   2      158.36      177.52      7.26 o 
   2   7   2      515.54      513.75     17.34 o 
   3   7   2      481.51      459.12     21.12 o 
   4   7   2       51.89       59.83      8.80 o 
   5   7   2      274.03      261.78     15.63 o 
   6   7   2      189.99      149.17     13.73 o 
   7   7   2      227.69      232.47     38.83 o 
   8   7   2       49.45       60.41     12.33 o 
   9   7   2        6.42       20.15      9.67 o 
  -8   8   2      102.83      125.15     15.70 o 
  -7   8   2       69.39       68.49     12.34 o 
  -6   8   2       29.44       44.23     14.77 o 
  -5   8   2      146.25      114.74     19.41 o 
  -4   8   2       51.12       61.83     12.07 o 
  -3   8   2      748.62      707.38     30.90 o 
  -2   8   2      132.54      133.96      8.66 o 
  -1   8   2       34.00       34.46      8.17 o 
   0   8   2      834.73      893.05     31.65 o 
   1   8   2       35.48       42.64     11.26 o 
   2   8   2      134.91      128.21     10.36 o 
   3   8   2      737.14      704.93     30.77 o 
   4   8   2       54.90       59.07      9.35 o 
   5   8   2      149.38      104.76     12.09 o 
   6   8   2       30.22       31.22      8.92 o 
   7   8   2       66.76       58.36     18.56 o 
   8   8   2      101.96      103.82     14.58 o 
  -7   9   2        4.54        5.49      8.03 o 
  -6   9   2       59.70       54.40     11.55 o 
  -5   9   2      154.60      167.84     44.69 o 
  -4   9   2        3.26       -0.44      6.46 o 
  -3   9   2      165.44      160.72     15.36 o 
  -2   9   2       51.62       53.65      9.42 o 
  -1   9   2        4.55       -2.04      4.31 o 
   0   9   2       31.14       31.01      6.12 o 
   1   9   2        5.70        4.72      4.80 o 
   2   9   2       50.67       51.98      8.74 o 
   3   9   2      169.42      169.83     13.67 o 
   4   9   2        2.47       10.98      6.46 o 
   5   9   2      149.41      157.67     14.84 o 
   6   9   2       57.25       56.53     10.88 o 
   7   9   2        4.61        4.13      7.51 o 
  -6  10   2       67.92       67.21     18.19 o 
  -5  10   2      131.12      139.05     15.11 o 
  -4  10   2      118.15      102.71     17.95 o 
  -3  10   2       15.09       12.10     11.97 o 
  -2  10   2        2.55        0.98      8.06 o 
  -1  10   2      266.50      273.30     12.77 o 
   0  10   2       14.94       15.38     10.74 o 
   1  10   2      260.08      244.38     49.94 o 
   2  10   2        3.23        4.78      6.04 o 
   3  10   2       13.54       23.33      7.72 o 
   4  10   2      117.68      118.60     13.07 o 
   5  10   2      132.38      136.30     21.12 o 
   6  10   2       69.01       62.43     11.97 o 
  -5  11   2       14.56       14.88      8.97 o 
  -4  11   2      144.43      175.90     19.66 o 
  -3  11   2       13.74       24.91      9.50 o 
  -2  11   2       24.94       18.31     11.72 o 
  -1  11   2      105.76       86.69     17.34 o 
   0  11   2        0.04       -8.06      9.52 o 
   1  11   2      105.87      106.96     17.58 o 
   2  11   2       25.73       18.31     10.99 o 
   3  11   2       14.68       10.08      7.02 o 
   4  11   2      146.01      157.20     34.19 o 
   5  11   2       14.01        8.47      7.74 o 
  -2  12   2       12.86       14.43      9.89 o 
   2  12   2       13.86       18.07     11.48 o 
   1   0   3    10526.11     9893.07     69.75 o 
   2   0   3     5062.31     4598.65     34.41 o 
   3   0   3      458.50      401.55      7.04 o 
   4   0   3      994.10      975.83     12.97 o 
   5   0   3     1609.07     1485.96     18.28 o 
   6   0   3     1820.72     1851.16     22.45 o 
   7   0   3      515.75      505.48     11.69 o 
   8   0   3      364.18      341.02     14.01 o 
   9   0   3       22.41       26.29      5.94 o 
  10   0   3      125.77      134.79     12.82 o 
  11   0   3       21.54       16.61     11.97 o 
 -11   1   3       56.96       55.72     10.50 o 
 -10   1   3       15.91       20.31     11.48 o 
  -9   1   3       22.05       35.74      7.94 o 
  -8   1   3      398.58      394.46     11.43 o 
  -7   1   3      210.62      194.76      7.85 o 
  -6   1   3       35.90       38.67      5.07 o 
  -5   1   3      637.53      658.46     11.68 o 
  -4   1   3      650.80      641.57     10.61 o 
  -3   1   3     4485.46     4473.36     36.43 o 
  -2   1   3      261.90      278.74      6.38 o 
  -1   1   3     6931.62     6536.03     94.50 o 
   0   1   3     9886.23     9587.23     75.80 o 
   1   1   3     6953.33     6690.13     54.64 o 
   2   1   3      259.46      260.64      4.87 o 
   3   1   3     4527.25     4629.37     35.18 o 
   4   1   3      661.60      657.97      9.87 o 
   5   1   3      646.66      699.18     11.33 o 
   6   1   3       33.74       35.47      3.82 o 
   7   1   3      214.57      202.14     15.36 o 
   8   1   3      397.77      397.55     13.50 o 
   9   1   3       22.98       25.93      6.06 o 
  10   1   3       15.14       31.99     12.45 o 
  11   1   3       55.43       61.78     15.63 o 
 -11   2   3       15.20       24.31      9.49 o 
 -10   2   3      109.00      119.44     12.26 o 
  -9   2   3        2.10       -6.52      4.86 o 
  -8   2   3      320.83      285.85     11.98 o 
  -7   2   3      718.00      724.93     17.73 o 
  -6   2   3       53.31       62.92      4.85 o 
  -5   2   3      272.27      268.47      7.71 o 
  -4   2   3      180.31      198.72      6.11 o 
  -3   2   3     1377.35     1345.51     15.88 o 
  -2   2   3      281.32      293.79     11.00 o 
  -1   2   3      985.55      918.09     10.44 o 
   0   2   3      610.80      583.11      7.50 o 
   1   2   3     1004.38      910.25     24.60 o 
   2   2   3      282.66      293.74      7.45 o 
   3   2   3     1384.65     1335.65     16.69 o 
   4   2   3      181.83      208.49     14.55 o 
   5   2   3      272.22      262.88      6.45 o 
   6   2   3       51.24       58.18      5.43 o 
   7   2   3      710.23      723.30     16.85 o 
   8   2   3      318.10      290.74     15.71 o 
   9   2   3        1.67       -7.35      4.90 o 
  10   2   3      109.58      109.39     27.47 o 
  11   2   3       15.15       -0.49     10.99 o 
 -11   3   3       17.83       23.68     16.61 o 
 -10   3   3      101.56      116.94     24.05 o 
  -9   3   3       59.50       56.19     10.18 o 
  -8   3   3      107.32      114.05      9.78 o 
  -7   3   3       46.92       44.73      6.32 o 
  -6   3   3      700.74      659.80     30.17 o 
  -5   3   3      247.16      286.14      8.15 o 
  -4   3   3      255.72      280.01      9.50 o 
  -3   3   3       83.74       74.13      5.62 o 
  -2   3   3     2362.67     2346.69     41.90 o 
  -1   3   3      574.51      569.84      8.83 o 
   0   3   3       28.78       17.39      2.20 o 
   1   3   3      564.37      564.30     10.47 o 
   2   3   3     2435.27     2465.09     28.12 o 
   3   3   3       80.49       85.84      6.18 o 
   4   3   3      253.76      265.25      7.66 o 
   5   3   3      251.10      280.54     11.56 o 
   6   3   3      708.12      662.69     14.95 o 
   7   3   3       48.26       48.39      8.07 o 
   8   3   3      109.38      101.52     11.22 o 
   9   3   3       60.76       53.09     10.00 o 
  10   3   3      103.39      131.26     16.36 o 
  11   3   3       18.58       22.10     10.13 o 
 -10   4   3       30.51       45.43      8.32 o 
  -9   4   3       28.92       29.85      6.90 o 
  -8   4   3      198.43      203.77     11.50 o 
  -7   4   3      966.58      910.81     27.39 o 
  -6   4   3      235.76      222.85      8.30 o 
  -5   4   3      183.98      193.88      7.18 o 
  -4   4   3      354.15      366.21      9.14 o 
  -3   4   3      881.88      939.21     16.42 o 
  -2   4   3      727.41      654.61     10.07 o 
  -1   4   3      951.38      949.60     13.34 o 
   0   4   3     1462.03     1333.81     19.35 o 
   1   4   3      967.92      950.38     12.44 o 
   2   4   3      727.46      649.03     15.19 o 
   3   4   3      873.19      887.12     14.37 o 
   4   4   3      344.43      346.20      9.34 o 
   5   4   3      182.88      179.23     10.87 o 
   6   4   3      233.83      216.80     12.84 o 
   7   4   3      955.96      913.69     27.24 o 
   8   4   3      196.98      227.31     16.14 o 
   9   4   3       29.33       31.95      8.97 o 
  10   4   3       30.22       32.13     10.36 o 
 -10   5   3       10.74       11.34      8.24 o 
  -9   5   3      189.93      176.06     22.71 o 
  -8   5   3       63.94       64.26      8.12 o 
  -7   5   3       16.35       18.89      5.97 o 
  -6   5   3      253.46      242.46     11.22 o 
  -5   5   3       89.51       86.16      5.77 o 
  -4   5   3      711.97      688.15     21.36 o 
  -3   5   3      115.80      127.91      6.81 o 
  -2   5   3       46.24       45.34      3.63 o 
  -1   5   3     1266.76     1345.46     18.40 o 
   0   5   3     1347.03     1371.42     17.59 o 
   1   5   3     1261.73     1305.98     16.62 o 
   2   5   3       45.06       44.53      3.70 o 
   3   5   3      122.70      132.26      8.42 o 
   4   5   3      713.87      728.11     20.91 o 
   5   5   3       83.41       86.65      9.21 o 
   6   5   3      253.19      250.73     14.65 o 
   7   5   3       16.07       19.15     11.72 o 
   8   5   3       64.51       64.50     10.84 o 
   9   5   3      189.51      163.06     15.27 o 
  10   5   3       11.75       26.62     10.19 o 
  -9   6   3       84.85       72.46     12.40 o 
  -8   6   3        2.25        1.76      8.79 o 
  -7   6   3      228.80      207.62     23.50 o 
  -6   6   3      115.75      117.46     10.65 o 
  -5   6   3      128.90      115.76      8.98 o 
  -4   6   3      215.16      203.94      7.96 o 
  -3   6   3       40.63       34.34      4.78 o 
  -2   6   3      251.33      248.98      7.68 o 
  -1   6   3     2643.62     2529.33     28.40 o 
   0   6   3       34.55       39.92      4.30 o 
   1   6   3     2655.31     2545.64     52.48 o 
   2   6   3      257.99      252.47      7.80 o 
   3   6   3       46.40       49.71      6.88 o 
   4   6   3      215.89      218.20     21.24 o 
   5   6   3      123.28      118.56     11.72 o 
   6   6   3      119.12      149.71     13.36 o 
   7   6   3      226.76      230.13     21.00 o 
   8   6   3        2.21       -0.20      6.34 o 
   9   6   3       87.08      104.06     13.90 o 
  -9   7   3      166.78      179.27     17.34 o 
  -8   7   3      148.66      131.93     14.94 o 
  -7   7   3      309.80      271.30     37.36 o 
  -6   7   3        0.99        9.55      5.36 o 
  -5   7   3      106.69      130.65     10.03 o 
  -4   7   3      483.52      466.97     41.34 o 
  -3   7   3      372.60      358.64     12.27 o 
  -2   7   3      190.10      180.84      9.24 o 
  -1   7   3      174.52      170.49      7.37 o 
   0   7   3       56.52       73.05      5.49 o 
   1   7   3      171.42      178.14      8.89 o 
   2   7   3      191.68      181.12      9.45 o 
   3   7   3      373.73      364.27     20.02 o 
   4   7   3      487.65      492.50     28.33 o 
   5   7   3       99.74      118.08     11.99 o 
   6   7   3        0.96        4.63      6.46 o 
   7   7   3      310.63      285.48     17.87 o 
   8   7   3      147.91      139.72     14.95 o 
   9   7   3      168.37      143.18     33.82 o 
  -8   8   3       16.68       15.87      9.21 o 
  -7   8   3      142.31      139.09     28.08 o 
  -6   8   3      377.01      362.13     64.59 o 
  -5   8   3       52.02       52.69      7.78 o 
  -4   8   3       98.79       94.44      9.14 o 
  -3   8   3      174.94      204.19     10.40 o 
  -2   8   3      556.83      547.92     16.13 o 
  -1   8   3      421.95      388.78     13.89 o 
   0   8   3     1334.98     1372.70     24.55 o 
   1   8   3      412.34      416.42     13.72 o 
   2   8   3      553.62      542.69     16.38 o 
   3   8   3      182.09      187.67     23.32 o 
   4   8   3      102.68      136.32     12.58 o 
   5   8   3       49.14       34.09      8.66 o 
   6   8   3      375.46      362.58     19.80 o 
   7   8   3      144.46      160.59     19.29 o 
   8   8   3       17.99       10.76     11.72 o 
  -7   9   3        2.06        7.80      7.98 o 
  -6   9   3       94.45       94.31     13.36 o 
  -5   9   3       98.10       89.50     12.51 o 
  -4   9   3       24.88       29.95     11.72 o 
  -3   9   3      167.87      117.30     11.90 o 
  -2   9   3      454.70      459.41     18.34 o 
  -1   9   3      573.82      556.36     17.41 o 
   0   9   3        1.73       -5.65      5.00 o 
   1   9   3      580.02      587.90     17.22 o 
   2   9   3      467.57      488.76     16.60 o 
   3   9   3      165.35      182.20     14.15 o 
   4   9   3       26.12       23.22      8.91 o 
   5   9   3      100.39      124.92     13.61 o 
   6   9   3       91.12       94.34     12.76 o 
   7   9   3        1.88       -5.85      6.81 o 
  -6  10   3       13.50       22.96      9.92 o 
  -5  10   3       17.79       38.30     10.25 o 
  -4  10   3       13.95       24.26      9.18 o 
  -3  10   3       98.19      102.21     12.92 o 
  -2  10   3       44.18       36.26      8.62 o 
  -1  10   3       52.62       51.65      7.66 o 
   0  10   3       25.24       40.29     12.45 o 
   1  10   3       51.70       54.00      9.94 o 
   2  10   3       44.72       44.69     13.19 o 
   3  10   3       97.90      116.41     12.48 o 
   4  10   3       15.40        9.79      7.25 o 
   5  10   3       17.58       35.32      9.57 o 
   6  10   3       13.85       17.75      9.89 o 
  -5  11   3       67.77       70.10     12.76 o 
  -4  11   3       57.08       67.28     12.24 o 
  -3  11   3       54.33       46.52     13.92 o 
  -2  11   3      127.08      113.79     19.54 o 
  -1  11   3      128.56      125.76     18.80 o 
   0  11   3       12.30       -1.73     10.62 o 
   1  11   3      127.60      130.64     20.27 o 
   2  11   3      129.75       98.90     17.83 o 
   3  11   3       56.14       42.49     13.92 o 
   4  11   3       57.37       74.11     12.30 o 
   5  11   3       65.40       69.86     12.30 o 
  -2  12   3       67.94      120.63     21.98 o 
   0   0   4     3475.96     3150.11     34.79 o 
   1   0   4     2353.46     2286.75     19.25 o 
   2   0   4       56.13       66.26      5.22 o 
   3   0   4     2596.73     2563.88     23.20 o 
   4   0   4      791.09      841.47     12.06 o 
   5   0   4     2799.19     2838.08     43.35 o 
   6   0   4      993.56     1030.17     15.93 o 
   7   0   4      191.34      175.71      8.75 o 
   8   0   4        3.98       10.64      4.80 o 
   9   0   4       16.96       24.66      6.02 o 
  10   0   4        4.21       14.41     10.74 o 
  11   0   4       43.17       58.36     15.38 o 
 -11   1   4       18.42       38.09     13.67 o 
 -10   1   4       23.17       32.31      8.48 o 
  -9   1   4       93.25      101.72     17.22 o 
  -8   1   4      220.43      227.04     10.48 o 
  -7   1   4      485.44      473.19     11.73 o 
  -6   1   4      103.83      106.64      5.94 o 
  -5   1   4      101.79      112.34      5.44 o 
  -4   1   4      488.65      503.96      9.58 o 
  -3   1   4     2490.65     2358.45     22.67 o 
  -2   1   4      157.05      163.46      3.91 o 
  -1   1   4     4770.72     4671.11     47.43 o 
   0   1   4     2028.70     2087.30     17.87 o 
   1   1   4     4754.15     4596.07     35.23 o 
   2   1   4      157.43      156.34      4.53 o 
   3   1   4     2459.98     2332.32     26.32 o 
   4   1   4      474.21      509.82      8.50 o 
   5   1   4       94.36       94.38      5.08 o 
   6   1   4      104.91      104.78      6.76 o 
   7   1   4      487.20      442.02     14.34 o 
   8   1   4      216.23      210.00     10.62 o 
   9   1   4       95.90      110.09     14.04 o 
  10   1   4       23.25       34.19     16.73 o 
  11   1   4       20.04       44.69     15.38 o 
 -11   2   4       62.74       92.64     12.76 o 
 -10   2   4      140.55      136.30     13.28 o 
  -9   2   4       80.63       86.98     10.36 o 
  -8   2   4       22.64       25.31      4.94 o 
  -7   2   4      286.18      273.71      9.32 o 
  -6   2   4      325.32      342.53      9.49 o 
  -5   2   4       77.43       69.29      4.69 o 
  -4   2   4      464.90      464.27      9.56 o 
  -3   2   4      147.59      132.20      5.86 o 
  -2   2   4      985.72      968.92     14.82 o 
  -1   2   4      316.37      333.60      7.72 o 
   0   2   4      845.48      937.38     10.56 o 
   1   2   4      302.53      317.58      7.23 o 
   2   2   4     1017.97     1020.98     15.13 o 
   3   2   4      154.73      164.33      6.56 o 
   4   2   4      466.86      479.82     11.34 o 
   5   2   4       72.60       92.86      5.68 o 
   6   2   4      333.61      358.69     10.91 o 
   7   2   4      279.36      275.94     10.57 o 
   8   2   4       22.32       36.02      8.03 o 
   9   2   4       80.91       81.05     16.85 o 
  10   2   4      141.16      151.54     14.73 o 
  11   2   4       64.34       70.82     16.85 o 
 -10   3   4        7.33        1.18      6.85 o 
  -9   3   4        7.29        8.63      5.15 o 
  -8   3   4      144.71      136.14     12.06 o 
  -7   3   4      156.16      159.13     15.65 o 
  -6   3   4      188.06      207.86      7.99 o 
  -5   3   4       72.69       71.94      4.99 o 
  -4   3   4     1147.76     1155.28     16.59 o 
  -3   3   4      132.08      161.03      6.66 o 
  -2   3   4     1351.11     1373.75     19.63 o 
  -1   3   4      133.81      126.64      4.34 o 
   0   3   4     6434.97     6298.77     47.52 o 
   1   3   4      130.82      119.83      5.09 o 
   2   3   4     1350.09     1384.79     19.65 o 
   3   3   4      131.65      141.11      4.36 o 
   4   3   4     1172.15     1150.52     16.65 o 
   5   3   4       74.25       65.99      4.85 o 
   6   3   4      188.39      213.59     21.12 o 
   7   3   4      155.37      157.87     12.47 o 
   8   3   4      150.83      138.85     23.81 o 
   9   3   4        7.37        9.86      7.05 o 
  10   3   4        7.02        4.00     10.62 o 
 -10   4   4       83.83      107.92     12.94 o 
  -9   4   4       19.51       24.26      6.70 o 
  -8   4   4       36.94       30.29      6.34 o 
  -7   4   4      162.98      139.07     12.00 o 
  -6   4   4      138.42      144.17      7.53 o 
  -5   4   4      161.05      171.02      9.30 o 
  -4   4   4      563.56      516.18     17.48 o 
  -3   4   4      459.37      467.56     11.77 o 
  -2   4   4     2109.06     2184.54     27.70 o 
  -1   4   4     2373.46     2565.96     21.57 o 
   0   4   4      267.82      271.51      6.54 o 
   1   4   4     2358.61     2529.27     29.43 o 
   2   4   4     2168.08     2188.49     28.08 o 
   3   4   4      455.59      475.85     14.31 o 
   4   4   4      560.76      565.34     17.23 o 
   5   4   4      165.14      137.21     10.45 o 
   6   4   4      135.78      120.08     18.07 o 
   7   4   4      164.11      131.20     12.43 o 
   8   4   4       37.71       55.31      9.66 o 
   9   4   4       20.15        6.55      7.44 o 
  10   4   4       85.66      109.51     13.81 o 
 -10   5   4       14.08        8.44      8.20 o 
  -9   5   4       27.58       21.74      7.01 o 
  -8   5   4      413.10      415.49     24.60 o 
  -7   5   4      360.26      327.63     27.96 o 
  -6   5   4      129.08      124.72     10.98 o 
  -5   5   4       15.37       24.87      4.14 o 
  -4   5   4      573.71      595.70     13.00 o 
  -3   5   4      567.08      602.92     22.74 o 
  -2   5   4      390.21      423.12      9.11 o 
  -1   5   4      106.30      103.06      4.35 o 
   0   5   4      118.32      142.56      6.24 o 
   1   5   4      106.10      112.47      6.26 o 
   2   5   4      391.61      396.24      8.44 o 
   3   5   4      556.42      610.15     20.35 o 
   4   5   4      595.65      605.06     18.93 o 
   5   5   4       16.54       17.18      5.96 o 
   6   5   4      129.34      133.65     12.09 o 
   7   5   4      353.88      354.31     18.20 o 
   8   5   4      408.21      419.75     20.70 o 
   9   5   4       28.26       24.70     11.23 o 
  10   5   4       14.32        1.30      7.98 o 
  -9   6   4      169.96      169.84     40.66 o 
  -8   6   4        6.30        3.03      5.31 o 
  -7   6   4        4.20        2.52      5.11 o 
  -6   6   4      927.67      878.63     36.56 o 
  -5   6   4      795.03      800.80     20.27 o 
  -4   6   4      321.19      315.79     10.14 o 
  -3   6   4      119.85      124.03      7.74 o 
  -2   6   4      136.20      125.06      7.65 o 
  -1   6   4      976.77      985.02     13.64 o 
   0   6   4      575.60      558.84     12.96 o 
   1   6   4      988.83     1003.51     22.36 o 
   2   6   4      137.72      128.70      7.73 o 
   3   6   4      128.06      137.62     15.97 o 
   4   6   4      322.10      305.29     33.09 o 
   5   6   4      785.52      778.72     47.01 o 
   6   6   4      917.45      921.94     28.09 o 
   7   6   4        4.49       -5.55      6.35 o 
   8   6   4        6.15       -1.34      6.39 o 
   9   6   4      164.83      182.54     16.83 o 
  -9   7   4       15.66       11.38      9.21 o 
  -8   7   4       56.64       59.86     12.07 o 
  -7   7   4      207.57      196.27     12.70 o 
  -6   7   4       63.32       64.71     13.70 o 
  -5   7   4      433.64      410.22     15.46 o 
  -4   7   4       67.97       73.40      6.49 o 
  -3   7   4      509.85      495.61     14.79 o 
  -2   7   4       55.30       50.17      7.57 o 
  -1   7   4      354.05      354.54     10.46 o 
   0   7   4      110.85      109.72      7.15 o 
   1   7   4      350.13      358.19     11.87 o 
   2   7   4       55.01       55.53      6.29 o 
   3   7   4      523.34      548.31     16.27 o 
   4   7   4       68.49       70.50      9.38 o 
   5   7   4      446.24      457.55     30.28 o 
   6   7   4       62.70       68.19     10.84 o 
   7   7   4      206.30      208.05     25.03 o 
   8   7   4       57.29       78.71     23.81 o 
   9   7   4       15.37       19.56     10.87 o 
  -8   8   4        1.10       -1.44      7.26 o 
  -7   8   4      150.53      141.55     15.45 o 
  -6   8   4       11.87       10.84     16.24 o 
  -5   8   4       67.05       96.72      9.59 o 
  -4   8   4       49.31       42.11      7.31 o 
  -3   8   4       83.89      108.12     16.42 o 
  -2   8   4      434.53      424.60     15.70 o 
  -1   8   4      919.27      877.29     21.23 o 
   0   8   4      228.62      192.73     41.88 o 
   1   8   4      928.91      923.84     20.59 o 
   2   8   4      424.93      436.79     17.28 o 
   3   8   4       80.50      106.02     10.88 o 
   4   8   4       48.43       43.81      8.73 o 
   5   8   4       68.87       87.27     11.51 o 
   6   8   4       11.07       17.49      9.28 o 
   7   8   4      149.21      140.37     17.46 o 
   8   8   4        1.00        2.91      7.49 o 
  -7   9   4        4.94       -7.33      7.33 o 
  -6   9   4       38.34       38.91     10.84 o 
  -5   9   4       28.07       52.37     11.01 o 
  -4   9   4      136.48      141.31     19.24 o 
  -3   9   4      139.28      147.08     22.71 o 
  -2   9   4      200.11      192.83     11.46 o 
  -1   9   4       49.73       53.62      7.53 o 
   0   9   4      495.37      490.74     30.40 o 
   1   9   4       50.35       41.22     13.06 o 
   2   9   4      198.80      210.10     11.95 o 
   3   9   4      137.58      110.30     11.51 o 
   4   9   4      133.21      159.95     14.21 o 
   5   9   4       27.66       34.60      8.97 o 
   6   9   4       39.05       27.08     11.11 o 
   7   9   4        5.41        0.08      8.67 o 
  -6  10   4      206.88      210.74     26.86 o 
  -5  10   4       30.70       48.40     14.53 o 
  -4  10   4       83.80      105.06     19.54 o 
  -3  10   4       23.32       20.94      7.89 o 
  -2  10   4      249.87      256.04     18.11 o 
  -1  10   4       25.42       24.50     14.41 o 
   0  10   4      274.92      263.14     17.03 o 
   1  10   4       25.13       35.87      8.89 o 
   2  10   4      238.98      236.71     16.93 o 
   3  10   4       23.57       20.51     11.48 o 
   4  10   4       84.13       92.97     12.40 o 
   5  10   4       30.43       28.39      8.93 o 
   6  10   4      206.79      180.44     16.90 o 
  -4  11   4        6.99       12.58      8.59 o 
  -3  11   4       17.45       18.61      8.96 o 
  -2  11   4       42.75       53.97     15.87 o 
  -1  11   4       71.22       83.03     11.68 o 
   0  11   4      254.41      316.42     18.89 o 
   1  11   4       72.60       81.32     18.31 o 
   2  11   4       42.60       34.92     13.67 o 
   3  11   4       16.81       22.22     12.70 o 
   4  11   4        6.14       19.54     12.21 o 
   0  12   4        0.34       -4.09      7.42 o 
   1  12   4       69.14       72.33     13.07 o 
   1   0   5     2813.65     2619.72     29.15 o 
   2   0   5     4278.87     4423.44     34.76 o 
   3   0   5      376.62      313.08      7.84 o 
   4   0   5      673.96      658.01     10.67 o 
   5   0   5      334.70      354.93      8.57 o 
   6   0   5       42.50       46.20      5.26 o 
   7   0   5        3.91        5.74      3.93 o 
   8   0   5       90.74       87.44      7.98 o 
   9   0   5      126.42      152.35     13.09 o 
  10   0   5       53.26       66.42     14.65 o 
  11   0   5      152.75      197.31     23.44 o 
 -11   1   5       20.65       35.16     13.43 o 
 -10   1   5       78.88       86.09     11.14 o 
  -9   1   5      320.18      304.43     13.04 o 
  -8   1   5      454.59      479.77     14.89 o 
  -7   1   5      288.55      282.84      9.33 o 
  -6   1   5       28.68       35.78      4.17 o 
  -5   1   5      166.68      164.42      6.39 o 
  -4   1   5      148.23      149.87      5.61 o 
  -3   1   5      863.64      886.70     11.49 o 
  -2   1   5      359.45      407.84      7.81 o 
  -1   1   5     6130.90     6001.41     43.83 o 
   0   1   5     4076.07     4050.13     48.18 o 
   1   1   5     6172.07     6024.00     44.90 o 
   2   1   5      348.45      383.51      7.41 o 
   3   1   5      884.47      912.41     13.32 o 
   4   1   5      153.41      164.89      6.24 o 
   5   1   5      165.30      175.74      5.80 o 
   6   1   5       27.16       27.99      5.20 o 
   7   1   5      288.41      294.37     10.98 o 
   8   1   5      458.47      446.49     18.82 o 
   9   1   5      319.89      279.48     16.14 o 
  10   1   5       76.43      104.20     12.94 o 
  11   1   5       21.26       27.59     13.92 o 
 -11   2   5       15.29       28.33     12.94 o 
 -10   2   5       13.28        8.79      7.25 o 
  -9   2   5      279.47      292.01     16.14 o 
  -8   2   5        9.04       10.01      4.22 o 
  -7   2   5      343.23      367.55     10.87 o 
  -6   2   5      300.63      300.75      9.09 o 
  -5   2   5      712.55      711.59     16.04 o 
  -4   2   5      245.52      244.90      7.22 o 
  -3   2   5     1562.94     1570.36     21.50 o 
  -2   2   5     1553.21     1524.64     15.95 o 
  -1   2   5     1226.84     1218.77     15.76 o 
   0   2   5       25.93       65.17      6.73 o 
   1   2   5     1234.10     1199.41     21.15 o 
   2   2   5     1563.11     1530.48     20.14 o 
   3   2   5     1538.30     1564.48     24.57 o 
   4   2   5      233.22      220.93     10.43 o 
   5   2   5      727.66      753.16     14.36 o 
   6   2   5      299.58      270.42      9.66 o 
   7   2   5      333.41      350.21     38.70 o 
   8   2   5        7.88       11.62      6.65 o 
   9   2   5      279.92      289.64     17.01 o 
  10   2   5       13.36       21.38     11.84 o 
  11   2   5       14.51       18.93      8.97 o 
 -10   3   5       57.37       70.10     14.04 o 
  -9   3   5       40.78       35.70     13.67 o 
  -8   3   5       27.23       15.38      5.63 o 
  -7   3   5       92.53       87.15      7.43 o 
  -6   3   5      407.61      412.32     11.12 o 
  -5   3   5      125.95      141.77      6.53 o 
  -4   3   5      182.16      181.07      6.84 o 
  -3   3   5      453.28      445.11     11.17 o 
  -2   3   5      124.65      121.93     10.35 o 
  -1   3   5     3333.42     3447.81     34.88 o 
   0   3   5     3222.20     3338.25     36.59 o 
   1   3   5     3309.24     3437.35     35.21 o 
   2   3   5      114.90      110.81     13.11 o 
   3   3   5      463.70      465.04     11.83 o 
   4   3   5      183.20      173.60      5.77 o 
   5   3   5      121.79      116.77     25.64 o 
   6   3   5      423.19      426.90     16.80 o 
   7   3   5       90.98       95.18     10.39 o 
   8   3   5       26.89       17.88      7.59 o 
   9   3   5       41.54       34.55      8.89 o 
  10   3   5       61.20       76.64     18.92 o 
 -10   4   5       38.64       32.78      9.53 o 
  -9   4   5       11.90        9.13      5.77 o 
  -8   4   5       83.56      103.01      9.41 o 
  -7   4   5      148.87      133.74     14.77 o 
  -6   4   5      253.98      256.22      9.18 o 
  -5   4   5      755.89      722.77     14.93 o 
  -4   4   5      352.50      339.89     10.73 o 
  -3   4   5      324.60      304.72     11.68 o 
  -2   4   5       70.65       83.42      8.39 o 
  -1   4   5     2295.19     2316.84     21.93 o 
   0   4   5     1203.49     1420.10     37.78 o 
   1   4   5     2315.22     2384.63     28.17 o 
   2   4   5       71.86       72.55      6.91 o 
   3   4   5      324.19      298.74     12.92 o 
   4   4   5      366.64      367.14     31.62 o 
   5   4   5      749.77      727.27     85.71 o 
   6   4   5      257.39      242.29     13.72 o 
   7   4   5      146.45      171.34     27.72 o 
   8   4   5       84.07       79.04     11.22 o 
   9   4   5       11.12       16.68     11.48 o 
  10   4   5       37.93       45.97     23.56 o 
 -10   5   5       22.20       25.38      7.75 o 
  -9   5   5        6.80        3.98      9.34 o 
  -8   5   5       21.06       19.57      7.42 o 
  -7   5   5      233.76      262.64     12.85 o 
  -6   5   5       35.25       37.31      5.40 o 
  -5   5   5      939.74      907.56     20.38 o 
  -4   5   5      149.38      138.13      8.60 o 
  -3   5   5      606.75      564.34     18.41 o 
  -2   5   5     1303.09     1301.45     17.54 o 
  -1   5   5     1389.53     1376.39     16.52 o 
   0   5   5       12.32       23.01      3.07 o 
   1   5   5     1390.82     1421.86     24.65 o 
   2   5   5     1276.46     1283.38     29.62 o 
   3   5   5      607.24      598.63     15.06 o 
   4   5   5      152.23      153.16     10.60 o 
   5   5   5      944.53      942.61     25.83 o 
   6   5   5       32.58       38.99      8.28 o 
   7   5   5      235.07      282.72     16.82 o 
   8   5   5       21.79       26.71      8.54 o 
   9   5   5        5.82        5.03      7.92 o 
  10   5   5       21.63       32.81     10.43 o 
  -9   6   5       41.43       51.77      9.07 o 
  -8   6   5        0.07        5.52      5.78 o 
  -7   6   5      271.29      276.41     13.79 o 
  -6   6   5      146.19      145.91     10.62 o 
  -5   6   5      776.24      765.19     16.35 o 
  -4   6   5      178.27      190.89      9.88 o 
  -3   6   5      727.61      692.26     28.48 o 
  -2   6   5      398.47      354.72     17.36 o 
  -1   6   5       16.61       17.91      4.02 o 
   0   6   5       17.29       15.67      3.40 o 
   1   6   5       19.38       26.92      4.32 o 
   2   6   5      398.85      387.10     12.28 o 
   3   6   5      718.72      691.37     17.34 o 
   4   6   5      177.17      182.88     48.84 o 
   5   6   5      775.93      710.46     39.93 o 
   6   6   5      144.55      158.51     33.45 o 
   7   6   5      281.30      260.39     16.51 o 
   8   6   5        0.16       -0.21     12.70 o 
   9   6   5       41.87       41.70     11.09 o 
  -9   7   5       42.17       68.50     13.61 o 
  -8   7   5       55.73       50.93     14.04 o 
  -7   7   5      221.79      207.20     14.36 o 
  -6   7   5       41.64       47.81     11.61 o 
  -5   7   5      669.58      624.06     19.42 o 
  -4   7   5      217.30      217.86     10.66 o 
  -3   7   5      575.31      606.15     17.11 o 
  -2   7   5      668.07      618.78     16.96 o 
  -1   7   5      283.62      269.77     10.57 o 
   0   7   5      315.14      337.24     12.84 o 
   1   7   5      275.59      297.77     10.95 o 
   2   7   5      667.42      670.15     17.02 o 
   3   7   5      581.51      625.80     23.21 o 
   4   7   5      220.81      218.55     14.15 o 
   5   7   5      671.60      666.23     23.74 o 
   6   7   5       41.08       64.31     10.87 o 
   7   7   5      217.74      220.28     44.08 o 
   8   7   5       55.06       49.01     11.16 o 
   9   7   5       43.96       49.39     32.84 o 
  -8   8   5       10.27       18.84      9.31 o 
  -7   8   5       55.80       58.70     11.80 o 
  -6   8   5       73.35       68.72     10.27 o 
  -5   8   5      186.16      190.98     12.61 o 
  -4   8   5       11.00        9.56      6.53 o 
  -3   8   5     1169.08     1179.92     35.34 o 
  -2   8   5       37.97       48.65      7.10 o 
  -1   8   5      918.78      931.89     37.85 o 
   0   8   5        4.73       -4.69      3.87 o 
   1   8   5      910.56      922.58     27.25 o 
   2   8   5       37.87       55.54      8.43 o 
   3   8   5     1163.52     1247.65     40.79 o 
   4   8   5       11.50        9.37      6.63 o 
   5   8   5      186.02      193.23     15.25 o 
   6   8   5       72.42       88.82     12.34 o 
   7   8   5       54.57       52.00     11.19 o 
   8   8   5        9.43       10.52     10.26 o 
  -7   9   5       74.28       58.74     12.16 o 
  -6   9   5       14.30       27.82     10.09 o 
  -5   9   5       47.98       55.79      8.80 o 
  -4   9   5      263.85      195.32     34.24 o 
  -3   9   5      111.29       98.98      9.27 o 
  -2   9   5       89.21       80.31      8.80 o 
  -1   9   5      106.46      126.40     25.27 o 
   0   9   5       31.22       32.38      8.38 o 
   1   9   5      110.13       96.32     10.97 o 
   2   9   5       95.75      113.59     12.72 o 
   3   9   5      114.87      108.19      9.47 o 
   4   9   5      262.65      200.27     51.52 o 
   5   9   5       47.29       65.56     10.87 o 
   6   9   5       14.26       28.35      9.07 o 
   7   9   5       71.97       65.89     11.95 o 
  -6  10   5       11.17       16.11      9.23 o 
  -5  10   5       64.54       72.89     12.62 o 
  -4  10   5       97.35      128.53     24.42 o 
  -3  10   5        6.77        8.82      7.20 o 
  -2  10   5      107.45      105.25     10.28 o 
  -1  10   5       81.42       63.68     11.84 o 
   0  10   5        3.72        8.09      7.47 o 
   1  10   5       80.52       87.18     17.34 o 
   2  10   5      107.85       97.38     12.57 o 
   3  10   5        6.09       15.63     10.50 o 
   4  10   5       98.59       54.45     15.14 o 
   5  10   5       65.74       89.45     12.94 o 
   6  10   5       10.83        6.12      7.74 o 
  -4  11   5       20.97       10.38      8.18 o 
  -3  11   5       56.99       81.07     19.54 o 
  -2  11   5       20.81       42.73     14.16 o 
  -1  11   5       53.18       52.79     14.04 o 
   0  11   5      304.97      292.10     18.95 o 
   1  11   5       53.88       59.12     11.83 o 
   2  11   5       20.94       28.81     15.38 o 
   3  11   5       57.60       59.58     16.12 o 
   4  11   5       20.81       29.06     14.16 o 
   0  12   5       25.53       51.16     12.00 o 
   0   0   6      334.36      302.69      8.63 o 
   1   0   6       78.78       81.59      3.47 o 
   2   0   6      586.63      553.31      8.77 o 
   3   0   6       74.53       71.32      4.38 o 
   4   0   6      133.49      151.56      6.47 o 
   5   0   6     1694.20     1672.84     20.27 o 
   6   0   6      345.53      397.69      9.83 o 
   7   0   6       51.51       54.82      6.25 o 
   8   0   6      128.93      119.49     15.73 o 
   9   0   6        9.72       21.72      7.51 o 
  10   0   6        8.72        6.68      7.09 o 
  11   0   6        6.71        3.42     11.48 o 
 -11   1   6       37.74       35.90     14.90 o 
 -10   1   6       25.61       29.55     12.70 o 
  -9   1   6      109.29      108.67      9.17 o 
  -8   1   6      126.79      126.30     10.98 o 
  -7   1   6      312.37      278.54      9.36 o 
  -6   1   6      727.59      696.68     13.48 o 
  -5   1   6     1308.02     1223.68     18.93 o 
  -4   1   6      693.37      705.41     17.60 o 
  -3   1   6     1429.09     1458.96     18.54 o 
  -2   1   6      437.59      428.61      7.11 o 
  -1   1   6     1948.57     2021.25     18.94 o 
   0   1   6      114.09       94.34      4.48 o 
   1   1   6     1979.84     2046.80     22.91 o 
   2   1   6      419.39      410.94      8.78 o 
   3   1   6     1420.68     1422.91     16.27 o 
   4   1   6      688.56      696.66     14.39 o 
   5   1   6     1320.96     1261.87     19.69 o 
   6   1   6      708.39      653.14     14.94 o 
   7   1   6      315.76      255.57     13.81 o 
   8   1   6      128.28      110.22     11.29 o 
   9   1   6      108.80      108.19     11.91 o 
  10   1   6       24.55       30.28      8.98 o 
  11   1   6       38.01       49.82     15.14 o 
 -10   2   6        9.74        4.23     18.68 o 
  -9   2   6       92.80       98.48     11.47 o 
  -8   2   6      278.01      266.33     11.81 o 
  -7   2   6      359.91      371.46     11.09 o 
  -6   2   6       27.33       34.77      4.44 o 
  -5   2   6       24.58       24.93      3.75 o 
  -4   2   6      206.30      220.62     13.85 o 
  -3   2   6     3155.81     3141.35     28.31 o 
  -2   2   6     1418.49     1450.68     19.64 o 
  -1   2   6     1221.86     1242.53     16.84 o 
   0   2   6      222.13      263.20      6.41 o 
   1   2   6     1202.83     1236.28     17.24 o 
   2   2   6     1390.35     1418.46     29.01 o 
   3   2   6     3190.90     3213.68     28.24 o 
   4   2   6      214.80      227.34      6.96 o 
   5   2   6       21.66       24.30      5.49 o 
   6   2   6       27.53       21.63      5.86 o 
   7   2   6      369.20      364.51     16.66 o 
   8   2   6      273.85      266.29     15.99 o 
   9   2   6       93.66       86.09     11.40 o 
  10   2   6       10.41        2.44      7.81 o 
 -10   3   6       58.16       53.61     10.36 o 
  -9   3   6       61.47       66.30     10.10 o 
  -8   3   6       76.24       74.55      7.93 o 
  -7   3   6       32.81       34.31      5.08 o 
  -6   3   6      194.49      201.57      8.45 o 
  -5   3   6      862.43      882.52     15.79 o 
  -4   3   6      144.96      143.54      7.47 o 
  -3   3   6      801.90      821.62     16.02 o 
  -2   3   6      674.80      680.21     14.82 o 
  -1   3   6     1644.80     1681.04     28.37 o 
   0   3   6      336.58      361.66     13.53 o 
   1   3   6     1647.85     1693.52     21.22 o 
   2   3   6      678.50      693.05     13.65 o 
   3   3   6      808.29      809.16     17.59 o 
   4   3   6      135.73      137.41      8.96 o 
   5   3   6      857.13      839.80     24.05 o 
   6   3   6      196.31      185.05     11.83 o 
   7   3   6       34.19       27.47      7.40 o 
   8   3   6       80.89       78.45     10.88 o 
   9   3   6       57.80       69.91     10.79 o 
  10   3   6       58.25       89.35     28.57 o 
 -10   4   6       50.62       45.73     15.63 o 
  -9   4   6       46.99       46.98      8.01 o 
  -8   4   6        6.00       -2.55      4.73 o 
  -7   4   6       88.70       83.97      7.17 o 
  -6   4   6      153.17      164.87      9.95 o 
  -5   4   6      889.17      880.16     16.58 o 
  -4   4   6       21.23       27.56      5.58 o 
  -3   4   6      278.87      292.22     14.29 o 
  -2   4   6       39.38       66.20      4.95 o 
  -1   4   6     2529.51     2542.87     30.27 o 
   0   4   6      869.26      842.14     12.31 o 
   1   4   6     2534.83     2506.25     26.27 o 
   2   4   6       36.30       66.72      5.25 o 
   3   4   6      282.88      325.58     10.63 o 
   4   4   6       20.49       28.59      8.18 o 
   5   4   6      882.66      907.89     39.93 o 
   6   4   6      151.96      137.37     31.13 o 
   7   4   6       83.97      113.70     17.58 o 
   8   4   6        6.28        9.60      7.02 o 
   9   4   6       46.54       56.68     10.88 o 
  10   4   6       52.13       65.14     12.70 o 
 -10   5   6       18.84       10.83      8.63 o 
  -9   5   6        2.27       -0.62      5.73 o 
  -8   5   6       72.68       75.76     12.68 o 
  -7   5   6       18.78       30.83      6.67 o 
  -6   5   6      140.27      119.06      7.80 o 
  -5   5   6      177.06      160.70      8.20 o 
  -4   5   6      168.93      158.20     12.48 o 
  -3   5   6      417.11      402.66     12.55 o 
  -2   5   6      682.22      651.60     16.43 o 
  -1   5   6     1789.39     1845.57     48.24 o 
   0   5   6        7.40        7.42      2.53 o 
   1   5   6     1794.29     1881.89     22.91 o 
   2   5   6      678.90      625.10     15.13 o 
   3   5   6      420.66      400.08     12.59 o 
   4   5   6      161.89      156.16     20.39 o 
   5   5   6      183.16      193.89     12.83 o 
   6   5   6      133.86      118.87     23.81 o 
   7   5   6       18.34       18.23      7.69 o 
   8   5   6       70.78       75.42     11.84 o 
   9   5   6        2.76        4.50      7.44 o 
  10   5   6       20.06        5.25     10.62 o 
  -9   6   6       82.42       83.51     20.55 o 
  -8   6   6       88.21       86.61      9.74 o 
  -7   6   6      137.42      129.72     14.63 o 
  -6   6   6       18.81       15.14      6.10 o 
  -5   6   6        8.71        6.82      4.27 o 
  -4   6   6      400.39      394.42     23.76 o 
  -3   6   6     1727.41     1588.10     38.59 o 
  -2   6   6       11.23       23.79      5.09 o 
  -1   6   6      326.43      341.50     11.18 o 
   0   6   6      222.37      201.11      9.40 o 
   1   6   6      332.41      340.34      9.62 o 
   2   6   6       10.40       19.01      4.46 o 
   3   6   6     1741.16     1679.76     41.05 o 
   4   6   6      390.88      388.44     16.48 o 
   5   6   6        7.94        8.93      6.19 o 
   6   6   6       20.04       20.72      8.18 o 
   7   6   6      138.12      129.23     15.75 o 
   8   6   6       86.67      124.08     14.38 o 
   9   6   6       84.05       88.17     23.20 o 
  -8   7   6        7.53       16.63      6.69 o 
  -7   7   6       59.62       67.41      9.84 o 
  -6   7   6      299.60      303.87     14.64 o 
  -5   7   6       77.53       85.28      7.48 o 
  -4   7   6       43.27       41.34      6.64 o 
  -3   7   6      610.86      592.42     28.55 o 
  -2   7   6      230.28      243.05     11.30 o 
  -1   7   6     1110.16     1104.12     28.59 o 
   0   7   6      123.91      120.85     18.24 o 
   1   7   6     1111.47     1119.63     21.18 o 
   2   7   6      243.49      235.83     11.99 o 
   3   7   6      617.86      624.85     31.26 o 
   4   7   6       43.38       35.49      9.40 o 
   5   7   6       78.61       87.59     10.84 o 
   6   7   6      302.03      308.29     21.49 o 
   7   7   6       58.27       72.96     11.48 o 
   8   7   6        7.63       14.98      8.68 o 
  -8   8   6       11.49       11.49      8.61 o 
  -7   8   6       42.74       55.95     13.53 o 
  -6   8   6       33.28       35.49      7.90 o 
  -5   8   6      270.58      269.61     16.06 o 
  -4   8   6       82.98       87.08      9.17 o 
  -3   8   6      142.92      118.82      9.51 o 
  -2   8   6      482.54      477.47     20.15 o 
  -1   8   6      398.40      434.00     19.02 o 
   0   8   6       69.90       72.88      8.03 o 
   1   8   6      399.08      399.81     16.48 o 
   2   8   6      488.44      475.70     21.24 o 
   3   8   6      142.48      168.68     10.95 o 
   4   8   6       82.74       69.08     10.15 o 
   5   8   6      273.07      257.95     16.31 o 
   6   8   6       31.93       24.05      8.63 o 
   7   8   6       42.58       38.17      9.77 o 
   8   8   6       11.49       12.18      9.09 o 
  -7   9   6       74.66       69.63     25.15 o 
  -6   9   6        2.25        7.14      9.04 o 
  -5   9   6      169.74      171.99     13.14 o 
  -4   9   6      265.91      287.97     18.19 o 
  -3   9   6       81.74       83.86      9.40 o 
  -2   9   6       22.13       38.29     11.48 o 
  -1   9   6      260.06      293.96     19.54 o 
   0   9   6        4.96        4.80      6.63 o 
   1   9   6      260.06      284.05     13.55 o 
   2   9   6       21.21       30.28      8.81 o 
   3   9   6       85.93       84.64     12.10 o 
   4   9   6      260.71      281.49     16.79 o 
   5   9   6      167.68      162.47     23.69 o 
   6   9   6        1.91        2.36      7.16 o 
   7   9   6       74.42       53.87     11.47 o 
  -5  10   6       14.47       15.80      8.86 o 
  -4  10   6        7.51       10.36      7.57 o 
  -3  10   6      131.03      131.24     26.01 o 
  -2  10   6      206.66      234.23     16.10 o 
  -1  10   6      111.59      122.98     27.59 o 
   0  10   6        1.48       -0.34      6.19 o 
   1  10   6      108.34      122.69     49.57 o 
   2  10   6      208.47      207.56     24.42 o 
   3  10   6      130.74      162.61     33.82 o 
   4  10   6        7.37        5.13      9.04 o 
   5  10   6       15.25       20.51     11.72 o 
  -4  11   6       13.97       10.73      9.35 o 
  -3  11   6       45.87       72.52     18.31 o 
  -2  11   6       70.68       97.68     19.29 o 
  -1  11   6       66.24       71.54     11.68 o 
   0  11   6        1.37        4.53      7.32 o 
   1  11   6       67.77       69.71     12.55 o 
   2  11   6       72.87       78.14     19.78 o 
   3  11   6       47.57       43.22     15.14 o 
   4  11   6       15.56       14.41     11.48 o 
   1   0   7        3.58       12.54      1.98 o 
   2   0   7     1964.82     1823.57     19.19 o 
   3   0   7      945.37      954.73     13.22 o 
   4   0   7       65.74       79.80      4.41 o 
   5   0   7      472.69      427.45     11.49 o 
   6   0   7       39.46       38.23      5.06 o 
   7   0   7        3.41        1.89      3.80 o 
   8   0   7      300.52      315.32     16.06 o 
   9   0   7        9.73       10.94      6.99 o 
  10   0   7       37.55       38.27      9.41 o 
 -10   1   7        9.50       -0.24      9.28 o 
  -9   1   7       35.29       52.18      9.35 o 
  -8   1   7      273.83      279.59     12.00 o 
  -7   1   7      172.72      197.41      9.80 o 
  -6   1   7       73.35       79.58      6.27 o 
  -5   1   7      409.24      417.93     10.09 o 
  -4   1   7      988.24      926.56     13.43 o 
  -3   1   7      153.76      180.79      6.28 o 
  -2   1   7       11.27        5.97      1.81 o 
  -1   1   7      399.40      415.34      8.25 o 
   0   1   7     1031.29      986.44     12.66 o 
   1   1   7      408.20      424.21      8.10 o 
   2   1   7       11.79        9.66      2.17 o 
   3   1   7      159.86      191.64      6.29 o 
   4   1   7     1003.10      970.66     16.23 o 
   5   1   7      403.33      417.32     17.84 o 
   6   1   7       73.47       69.81      8.29 o 
   7   1   7      170.47      158.78     12.16 o 
   8   1   7      270.89      272.51     20.15 o 
   9   1   7       35.60       50.52     19.90 o 
  10   1   7        9.40        4.82      7.05 o 
 -10   2   7       61.93       57.87     14.90 o 
  -9   2   7        4.77        5.17      4.86 o 
  -8   2   7        9.22        7.32      4.92 o 
  -7   2   7       28.27       38.04      5.09 o 
  -6   2   7      460.84      428.69     11.40 o 
  -5   2   7       45.45       44.81      7.09 o 
  -4   2   7      815.57      781.64     16.11 o 
  -3   2   7      710.36      720.36     12.09 o 
  -2   2   7      897.05      950.14     19.17 o 
  -1   2   7      973.55      996.95     12.17 o 
   0   2   7      409.44      459.73      8.29 o 
   1   2   7      946.98      946.46     13.21 o 
   2   2   7      872.65      912.49     13.66 o 
   3   2   7      694.21      700.87      9.48 o 
   4   2   7      818.81      771.33     19.66 o 
   5   2   7       46.85       37.14      6.39 o 
   6   2   7      451.50      426.96     16.80 o 
   7   2   7       26.08       32.08     13.67 o 
   8   2   7        9.19        3.42      6.04 o 
   9   2   7        5.11        3.30      6.22 o 
  10   2   7       59.95       76.50     11.90 o 
 -10   3   7       13.14       23.79      8.55 o 
  -9   3   7       56.10       56.14     10.10 o 
  -8   3   7      102.89      111.67      8.07 o 
  -7   3   7      652.91      641.45     27.66 o 
  -6   3   7      126.72      113.58      7.26 o 
  -5   3   7      124.84      132.68      7.16 o 
  -4   3   7      145.12      130.85     10.66 o 
  -3   3   7      440.41      438.11     17.58 o 
  -2   3   7     2385.63     2588.44     55.54 o 
  -1   3   7     1426.56     1480.11     30.84 o 
   0   3   7      296.48      313.20     14.98 o 
   1   3   7     1431.04     1511.19     18.23 o 
   2   3   7     2403.68     2611.63     27.41 o 
   3   3   7      437.53      447.78     19.01 o 
   4   3   7      143.17      119.57     11.84 o 
   5   3   7      123.38      114.27      9.60 o 
   6   3   7      129.79      113.71     10.69 o 
   7   3   7      669.27      680.47     23.30 o 
   8   3   7      101.76       82.42     10.96 o 
   9   3   7       55.95       53.08     18.31 o 
  10   3   7       12.99       14.04      8.38 o 
 -10   4   7       10.61       14.91      8.63 o 
  -9   4   7      168.75      165.91     21.37 o 
  -8   4   7       42.59       42.91      7.39 o 
  -7   4   7      365.25      350.96     11.88 o 
  -6   4   7      243.28      241.36      9.67 o 
  -5   4   7      270.00      265.50      9.54 o 
  -4   4   7       23.99       23.33      4.66 o 
  -3   4   7      295.20      305.59     10.78 o 
  -2   4   7      145.13      155.39      6.47 o 
  -1   4   7      320.56      408.96     10.70 o 
   0   4   7       22.52       35.89      3.27 o 
   1   4   7      310.56      393.53     11.63 o 
   2   4   7      140.97      170.05      6.72 o 
   3   4   7      306.69      315.86     10.85 o 
   4   4   7       25.53       19.65      4.58 o 
   5   4   7      279.33      248.16     13.37 o 
   6   4   7      238.99      273.92     14.76 o 
   7   4   7      362.62      343.37     75.21 o 
   8   4   7       41.27       38.63      9.52 o 
   9   4   7      171.60      187.52     16.30 o 
  10   4   7       10.11        1.88      7.86 o 
  -9   5   7        4.72       10.69      6.77 o 
  -8   5   7       42.06       44.08      8.18 o 
  -7   5   7      224.53      198.82     27.84 o 
  -6   5   7      478.97      452.40     22.84 o 
  -5   5   7      204.73      214.26     12.02 o 
  -4   5   7      747.03      722.86     23.78 o 
  -3   5   7      460.16      449.36     13.74 o 
  -2   5   7      346.46      340.28     14.24 o 
  -1   5   7      428.52      425.93     11.77 o 
   0   5   7      638.07      679.17     11.95 o 
   1   5   7      418.89      415.86     10.07 o 
   2   5   7      345.38      345.87     11.11 o 
   3   5   7      452.56      445.74     13.39 o 
   4   5   7      743.34      747.17     18.49 o 
   5   5   7      212.06      215.18     13.46 o 
   6   5   7      472.90      458.78     19.76 o 
   7   5   7      222.62      205.99     21.73 o 
   8   5   7       39.82       49.28     10.22 o 
   9   5   7        4.20        5.21      7.72 o 
  -9   6   7       34.23       31.15      8.12 o 
  -8   6   7        2.64        6.47      7.22 o 
  -7   6   7       30.48       28.09      7.27 o 
  -6   6   7      589.41      583.58     16.53 o 
  -5   6   7       40.00       38.01      5.81 o 
  -4   6   7       62.07       82.14      7.96 o 
  -3   6   7      449.95      442.17     24.85 o 
  -2   6   7      102.78      123.25     11.23 o 
  -1   6   7      868.92      888.05     18.64 o 
   0   6   7     2079.10     2049.57     31.17 o 
   1   6   7      876.08      893.46     24.36 o 
   2   6   7      105.37      122.69     13.39 o 
   3   6   7      448.89      438.74     20.16 o 
   4   6   7       62.99       63.47      7.58 o 
   5   6   7       41.21       47.65      8.83 o 
   6   6   7      590.39      567.51     22.67 o 
   7   6   7       31.96       23.31      8.28 o 
   8   6   7        2.66        0.27     16.97 o 
   9   6   7       33.85       34.71     10.57 o 
  -8   7   7      156.05      140.92     14.90 o 
  -7   7   7       17.91       33.47      7.99 o 
  -6   7   7       76.75       86.73     14.38 o 
  -5   7   7       80.75       81.92      7.68 o 
  -4   7   7      126.94      132.75     10.05 o 
  -3   7   7      669.64      692.20     21.22 o 
  -2   7   7      511.12      511.00     21.73 o 
  -1   7   7       19.67       19.24      6.95 o 
   0   7   7      636.91      618.45     17.12 o 
   1   7   7       19.13       20.76      5.87 o 
   2   7   7      513.01      449.96     14.52 o 
   3   7   7      664.99      691.47     30.18 o 
   4   7   7      127.57      122.64     13.05 o 
   5   7   7       78.70       76.03     10.01 o 
   6   7   7       76.30       71.32     11.09 o 
   7   7   7       17.93       22.91     12.09 o 
   8   7   7      153.94      120.94     20.27 o 
  -7   8   7       52.59       58.83     12.48 o 
  -6   8   7       59.52       87.69     13.76 o 
  -5   8   7       69.53       69.98      9.53 o 
  -4   8   7       26.99       27.44      6.73 o 
  -3   8   7      284.58      281.79     13.46 o 
  -2   8   7     1074.94     1043.88     39.19 o 
  -1   8   7      313.48      325.55     17.20 o 
   0   8   7       68.57       59.47     15.87 o 
   1   8   7      315.45      322.13     13.85 o 
   2   8   7     1072.36     1086.65     46.64 o 
   3   8   7      290.32      318.32     16.66 o 
   4   8   7       26.97       29.93      8.07 o 
   5   8   7       70.29       84.57     11.61 o 
   6   8   7       59.53       57.76     10.78 o 
   7   8   7       51.51       56.78     11.36 o 
  -6   9   7        2.83        5.27      6.48 o 
  -5   9   7       52.08       47.45     12.05 o 
  -4   9   7       50.94       62.01     11.05 o 
  -3   9   7       47.43       49.58      9.57 o 
  -2   9   7      139.62       86.38     11.05 o 
  -1   9   7      182.39      163.81     14.35 o 
   0   9   7      127.22      146.35     36.75 o 
   1   9   7      180.65      172.23     15.47 o 
   2   9   7      138.33      142.59     27.52 o 
   3   9   7       44.50       59.25     15.99 o 
   4   9   7       51.36       70.57     16.61 o 
   5   9   7       52.66       71.69     22.34 o 
   6   9   7        2.65        4.27      7.44 o 
  -5  10   7       87.55      108.32     22.01 o 
  -4  10   7       16.46        7.99      9.65 o 
  -3  10   7       30.95       28.33     12.70 o 
  -2  10   7       38.95       35.50      9.27 o 
  -1  10   7       87.36       84.46     12.08 o 
   0  10   7       83.90       64.16     11.21 o 
   1  10   7       88.17       96.21     13.09 o 
   2  10   7       39.09       55.19     14.28 o 
   3  10   7       33.25       31.47     10.01 o 
   4  10   7       16.28        5.62      9.52 o 
   5  10   7       85.93      113.55     21.24 o 
  -3  11   7        9.67       26.62     13.92 o 
  -2  11   7       33.32       65.93     18.07 o 
  -1  11   7       36.81       50.56     11.21 o 
   0  11   7       68.82       64.32     18.44 o 
   1  11   7       36.42       58.25     12.34 o 
   2  11   7       32.46       57.78     12.65 o 
   3  11   7       10.21       15.63     11.48 o 
   0   0   8      926.51     1023.33     19.25 o 
   1   0   8       75.47       91.27      4.20 o 
   2   0   8     2294.65     2367.55     23.82 o 
   3   0   8       73.88       82.80      4.35 o 
   4   0   8      788.91      774.08     12.71 o 
   5   0   8       85.39       86.55      5.13 o 
   6   0   8       22.62       26.26      4.71 o 
   7   0   8      109.37      118.60     11.05 o 
   8   0   8       86.90      105.78     11.38 o 
   9   0   8      211.97      231.53     15.70 o 
  10   0   8        7.22       29.14      8.86 o 
 -10   1   8       63.66       65.16     13.31 o 
  -9   1   8        2.15       -2.20      5.70 o 
  -8   1   8      342.90      309.22     22.59 o 
  -7   1   8      249.72      267.94     11.34 o 
  -6   1   8      881.57      875.38     18.64 o 
  -5   1   8       30.53       27.41      6.17 o 
  -4   1   8      116.24      125.64      7.80 o 
  -3   1   8      418.77      418.67     10.74 o 
  -2   1   8     1988.97     1903.71     19.99 o 
  -1   1   8      150.99      148.89      5.06 o 
   0   1   8       80.34       69.61      3.89 o 
   1   1   8      150.86      145.52      5.21 o 
   2   1   8     2021.52     1934.83     21.34 o 
   3   1   8      414.14      425.13     13.32 o 
   4   1   8      116.40      127.19      5.28 o 
   5   1   8       28.54       36.91      6.04 o 
   6   1   8      883.46      867.41     24.00 o 
   7   1   8      250.20      246.98     14.77 o 
   8   1   8      345.14      342.94     18.80 o 
   9   1   8        2.28        2.50      6.19 o 
  10   1   8       64.89       60.68     11.33 o 
 -10   2   8       21.43       27.84     12.94 o 
  -9   2   8       25.65       24.29      7.67 o 
  -8   2   8       76.76       66.97      8.27 o 
  -7   2   8       53.06       45.32      5.58 o 
  -6   2   8      123.22      123.19      7.54 o 
  -5   2   8        6.05       10.15      3.88 o 
  -4   2   8     1322.71     1263.42     26.82 o 
  -3   2   8      106.78      113.57      5.51 o 
  -2   2   8      687.04      641.39     12.65 o 
  -1   2   8     1764.27     1824.45     19.26 o 
   0   2   8     1406.36     1420.18     16.81 o 
   1   2   8     1741.20     1830.79     20.49 o 
   2   2   8      689.88      671.17     13.15 o 
   3   2   8      111.52      118.44      8.81 o 
   4   2   8     1321.84     1323.54     19.18 o 
   5   2   8        6.98        7.46      4.73 o 
   6   2   8      124.41      128.08     12.70 o 
   7   2   8       48.65       52.92      8.80 o 
   8   2   8       76.41       90.37     11.46 o 
   9   2   8       25.55       24.80      8.44 o 
  10   2   8       21.84       26.20      9.38 o 
 -10   3   8        2.64        8.30     10.74 o 
  -9   3   8      105.01      147.65     13.81 o 
  -8   3   8      110.59      115.86      9.71 o 
  -7   3   8        5.34        0.57      4.70 o 
  -6   3   8      311.24      329.35     10.83 o 
  -5   3   8      605.59      626.02     14.03 o 
  -4   3   8       72.00       72.79      7.72 o 
  -3   3   8      318.43      328.67     15.99 o 
  -2   3   8      593.60      620.99     12.54 o 
  -1   3   8     1933.94     2036.24     30.35 o 
   0   3   8     2840.05     3152.04     40.11 o 
   1   3   8     1970.71     2092.44     23.07 o 
   2   3   8      596.80      636.61     12.11 o 
   3   3   8      333.19      337.77      9.35 o 
   4   3   8       71.10       63.08      6.06 o 
   5   3   8      619.66      595.05     19.51 o 
   6   3   8      308.00      314.15     17.83 o 
   7   3   8        6.43        3.33      5.33 o 
   8   3   8      109.41      130.22     13.00 o 
   9   3   8      106.99      138.89     14.36 o 
  10   3   8        2.46        4.02      7.94 o 
 -10   4   8       35.09       49.67     11.46 o 
  -9   4   8       75.91       83.27     17.34 o 
  -8   4   8      136.38      132.20     10.69 o 
  -7   4   8       66.38       73.81      7.20 o 
  -6   4   8      485.44      465.61     13.23 o 
  -5   4   8      498.46      517.67     17.62 o 
  -4   4   8      480.07      464.76     16.86 o 
  -3   4   8      245.88      232.38     17.58 o 
  -2   4   8        7.55        4.53      2.59 o 
  -1   4   8      649.01      630.49     13.95 o 
   0   4   8      376.86      416.79      8.77 o 
   1   4   8      641.20      605.47     20.05 o 
   2   4   8        7.72        5.07      2.53 o 
   3   4   8      253.15      267.88     11.77 o 
   4   4   8      474.82      464.60     14.10 o 
   5   4   8      508.23      516.88     18.88 o 
   6   4   8      482.23      441.10     39.19 o 
   7   4   8       65.98       71.85     10.36 o 
   8   4   8      135.47      159.95     14.43 o 
   9   4   8       76.82       89.79     24.05 o 
  10   4   8       34.51       39.12     10.70 o 
  -9   5   8       84.79      102.05     14.68 o 
  -8   5   8       28.44       21.85      7.02 o 
  -7   5   8      176.24      156.66      9.53 o 
  -6   5   8       21.57       22.61      5.29 o 
  -5   5   8      704.51      686.36     18.45 o 
  -4   5   8        1.47       -0.57      3.99 o 
  -3   5   8      130.19      123.71     10.59 o 
  -2   5   8      395.72      354.02     20.39 o 
  -1   5   8      166.74      153.78      7.80 o 
   0   5   8      854.06      822.14     29.42 o 
   1   5   8      170.57      169.19      8.91 o 
   2   5   8      389.96      351.09     19.56 o 
   3   5   8      126.79      120.91     13.25 o 
   4   5   8        1.44        1.72      4.11 o 
   5   5   8      688.94      703.45     22.84 o 
   6   5   8       23.32       20.26      6.78 o 
   7   5   8      172.92      150.89     13.78 o 
   8   5   8       27.79       23.36      8.55 o 
   9   5   8       83.70       81.30     12.84 o 
  -9   6   8       58.82       63.44      9.85 o 
  -8   6   8      120.39      111.59     11.03 o 
  -7   6   8       24.66       26.86      7.05 o 
  -6   6   8       38.98       48.55      6.56 o 
  -5   6   8       36.11       26.86      6.38 o 
  -4   6   8     1049.32     1051.33     32.08 o 
  -3   6   8      415.50      415.29     37.12 o 
  -2   6   8      113.75      108.20     10.59 o 
  -1   6   8      294.49      291.21     17.83 o 
   0   6   8     3340.15     3374.67     43.45 o 
   1   6   8      299.12      270.56     13.47 o 
   2   6   8      113.12      121.80      7.26 o 
   3   6   8      409.80      430.26     14.33 o 
   4   6   8     1050.47     1031.09     43.08 o 
   5   6   8       37.62       35.31      9.28 o 
   6   6   8       39.92       52.00     15.87 o 
   7   6   8       24.06       26.87      8.46 o 
   8   6   8      122.99      142.45     34.55 o 
   9   6   8       57.91       63.62     12.70 o 
  -8   7   8        3.05       -1.04      6.22 o 
  -7   7   8       13.49       17.25      7.13 o 
  -6   7   8      343.31      346.29     19.49 o 
  -5   7   8      115.14      106.56     16.89 o 
  -4   7   8      219.68      198.05     20.43 o 
  -3   7   8      376.33      374.99     17.52 o 
  -2   7   8     1302.88     1291.59     32.25 o 
  -1   7   8       55.81       69.44      9.97 o 
   0   7   8      380.88      375.78     13.82 o 
   1   7   8       55.25       58.71      7.40 o 
   2   7   8     1293.23     1185.22     79.61 o 
   3   7   8      376.60      386.51     14.36 o 
   4   7   8      219.21      206.94     15.10 o 
   5   7   8      116.35      120.14     12.94 o 
   6   7   8      339.20      365.93     33.70 o 
   7   7   8       13.61       12.88     10.01 o 
   8   7   8        3.03        7.65      7.84 o 
  -7   8   8       26.73       20.62      7.72 o 
  -6   8   8       96.17      104.10     16.94 o 
  -5   8   8       42.84       54.69     23.20 o 
  -4   8   8      298.63      292.30     21.98 o 
  -3   8   8      215.02      208.91     15.17 o 
  -2   8   8       26.20       31.54      8.14 o 
  -1   8   8      206.73      173.76     22.59 o 
   0   8   8      173.59      144.68     13.44 o 
   1   8   8      211.77      170.90     10.99 o 
   2   8   8       25.46       33.04     10.43 o 
   3   8   8      214.83      207.80     16.19 o 
   4   8   8      305.96      246.94     44.25 o 
   5   8   8       41.54       50.15      9.50 o 
   6   8   8       94.89       95.94     12.68 o 
   7   8   8       27.44       14.32      8.36 o 
  -6   9   8       11.70        6.41      6.47 o 
  -5   9   8       87.66       74.84     10.22 o 
  -4   9   8        0.43       -5.86     10.01 o 
  -3   9   8      204.83      220.26     20.02 o 
  -2   9   8      111.71      132.24     18.31 o 
  -1   9   8       24.21       18.89      7.84 o 
   0   9   8       46.06       40.78      9.57 o 
   1   9   8       24.77       27.40     10.01 o 
   2   9   8      113.38      109.60     17.62 o 
   3   9   8      200.96      146.06     50.30 o 
   4   9   8        0.46       -7.08      7.81 o 
   5   9   8       87.83       48.11     14.41 o 
   6   9   8       11.90        6.42      7.79 o 
  -5  10   8        0.28        0.55      8.55 o 
  -4  10   8       44.34       52.01     16.12 o 
  -3  10   8       56.10       85.30     12.62 o 
  -2  10   8       49.44       61.04     19.41 o 
  -1  10   8       75.03       75.62     11.80 o 
   0  10   8       32.07       66.93     11.91 o 
   1  10   8       75.45      101.46     18.19 o 
   2  10   8       49.35       48.17     11.29 o 
   3  10   8       58.78       87.22     16.13 o 
   4  10   8       44.14       43.47     14.65 o 
   5  10   8        0.48        3.66      9.77 o 
  -3  11   8       73.97       65.69     18.80 o 
  -2  11   8       58.34       61.82     11.72 o 
  -1  11   8        8.57       -0.35      7.42 o 
   0  11   8        2.97        1.13      8.67 o 
   1  11   8        8.09       16.97      9.65 o 
   2  11   8       57.99       63.60     13.21 o 
   3  11   8       75.73       73.66     13.94 o 
   1   0   9        7.61        9.93      2.96 o 
   2   0   9      162.98      148.05      5.59 o 
   3   0   9      351.18      342.65      8.32 o 
   4   0   9      141.94      140.82      6.90 o 
   5   0   9        6.98        8.81      2.97 o 
   6   0   9        4.68        4.88      4.83 o 
   7   0   9      113.70      121.18     15.38 o 
   8   0   9       87.18       80.73     15.87 o 
   9   0   9        4.42       15.37      8.91 o 
  10   0   9      114.44      131.96     14.41 o 
 -10   1   9       60.79       84.26     12.24 o 
  -9   1   9       36.20       33.09      8.71 o 
  -8   1   9       19.23       22.90      7.26 o 
  -7   1   9       13.69       12.38      5.86 o 
  -6   1   9      172.40      180.82      9.32 o 
  -5   1   9       92.02       78.93      6.59 o 
  -4   1   9      485.22      469.56     11.51 o 
  -3   1   9      366.72      389.73      8.43 o 
  -2   1   9       58.43       64.24      4.05 o 
  -1   1   9       24.48       22.36      3.28 o 
   0   1   9      478.19      477.98      9.45 o 
   1   1   9       21.87       18.23      2.80 o 
   2   1   9       60.89       69.99      4.83 o 
   3   1   9      373.74      414.03      9.57 o 
   4   1   9      479.81      478.95     12.59 o 
   5   1   9       94.99       93.23      7.00 o 
   6   1   9      172.52      133.33     10.94 o 
   7   1   9       12.69       16.96      6.73 o 
   8   1   9       16.69       24.55      7.67 o 
   9   1   9       36.08       31.82      9.30 o 
  10   1   9       60.68       73.42     24.30 o 
 -10   2   9       13.64       43.22     14.41 o 
  -9   2   9       44.70       49.66      9.55 o 
  -8   2   9       66.16       67.06      7.93 o 
  -7   2   9       95.67      107.84      8.77 o 
  -6   2   9      122.19      132.06      9.00 o 
  -5   2   9      122.86      119.24      8.08 o 
  -4   2   9      883.63      879.16     22.52 o 
  -3   2   9      250.54      248.56     10.93 o 
  -2   2   9     1547.30     1548.26     18.26 o 
  -1   2   9      850.49      896.76     12.98 o 
   0   2   9      159.75      184.51      6.27 o 
   1   2   9      856.84      922.58     16.07 o 
   2   2   9     1545.63     1537.34     19.78 o 
   3   2   9      245.18      246.64      7.86 o 
   4   2   9      878.22      821.88     15.16 o 
   5   2   9      121.60      118.49     12.30 o 
   6   2   9      121.71      134.27     11.26 o 
   7   2   9       94.14       65.85      9.48 o 
   8   2   9       66.16       65.20     15.26 o 
   9   2   9       43.82       26.72      8.79 o 
  10   2   9       14.62       11.49      8.27 o 
 -10   3   9       27.53       30.77     13.67 o 
  -9   3   9       49.49       50.85     10.43 o 
  -8   3   9      107.54      124.53     10.01 o 
  -7   3   9       27.63       31.38      5.63 o 
  -6   3   9      326.59      324.81     12.78 o 
  -5   3   9      622.59      647.41     20.57 o 
  -4   3   9      178.00      188.88     11.36 o 
  -3   3   9      438.49      432.00     16.61 o 
  -2   3   9     1299.47     1348.57     29.21 o 
  -1   3   9      593.21      601.25     11.86 o 
   0   3   9      495.19      500.24      9.80 o 
   1   3   9      603.23      607.14     18.15 o 
   2   3   9     1300.39     1366.80     19.07 o 
   3   3   9      439.77      407.15     10.48 o 
   4   3   9      176.53      167.92      7.64 o 
   5   3   9      614.06      601.94     29.55 o 
   6   3   9      327.54      307.46     15.63 o 
   7   3   9       25.32       32.81      8.55 o 
   8   3   9      108.97      103.37     12.26 o 
   9   3   9       49.49       61.54     11.39 o 
  10   3   9       27.85       40.94     11.21 o 
  -9   4   9       13.57       28.08      9.50 o 
  -8   4   9       31.26       27.19      5.77 o 
  -7   4   9      111.18      115.87      9.23 o 
  -6   4   9       96.20      107.40      7.90 o 
  -5   4   9      421.00      419.53     19.90 o 
  -4   4   9      581.41      555.60     19.36 o 
  -3   4   9      131.61      133.87     14.77 o 
  -2   4   9       86.98       70.29      8.07 o 
  -1   4   9      225.92      230.13      8.75 o 
   0   4   9      435.53      423.00     13.17 o 
   1   4   9      224.54      213.74      7.16 o 
   2   4   9       84.79       77.08      5.39 o 
   3   4   9      129.56      119.70     10.48 o 
   4   4   9      585.55      569.00     13.84 o 
   5   4   9      414.84      419.99     33.94 o 
   6   4   9       94.00       95.75     11.05 o 
   7   4   9      109.69      123.04     24.79 o 
   8   4   9       30.15       20.59      8.18 o 
   9   4   9       13.61       15.59      8.71 o 
  -9   5   9        2.67        1.08      7.82 o 
  -8   5   9       17.70       23.51      7.41 o 
  -7   5   9      169.58      139.60      9.36 o 
  -6   5   9       93.59       85.26      7.74 o 
  -5   5   9      620.74      616.51     21.48 o 
  -4   5   9     1043.95     1028.10     73.38 o 
  -3   5   9      460.20      444.35     17.69 o 
  -2   5   9      666.94      642.91     21.09 o 
  -1   5   9      260.35      267.99     16.37 o 
   0   5   9      296.38      314.33     21.11 o 
   1   5   9      256.32      266.22     10.93 o 
   2   5   9      669.04      682.70     17.06 o 
   3   5   9      465.30      460.81     16.84 o 
   4   5   9     1044.06     1058.26     52.91 o 
   5   5   9      619.64      617.51     21.66 o 
   6   5   9       90.99       85.79     10.71 o 
   7   5   9      163.82      168.93     31.62 o 
   8   5   9       17.85        6.51      7.69 o 
   9   5   9        3.13       -2.87      6.67 o 
  -8   6   9        7.21        8.48      6.79 o 
  -7   6   9       15.48       13.69      6.65 o 
  -6   6   9      210.47      222.47     13.78 o 
  -5   6   9        5.93       12.98      6.88 o 
  -4   6   9      343.95      312.61     16.09 o 
  -3   6   9      128.35      138.96     12.24 o 
  -2   6   9     1285.37     1282.58     31.78 o 
  -1   6   9      174.17      177.76     17.58 o 
   0   6   9      214.27      207.17     10.35 o 
   1   6   9      168.94      201.11     12.86 o 
   2   6   9     1306.93     1309.81     26.63 o 
   3   6   9      133.64      146.87      8.57 o 
   4   6   9      343.60      335.33     29.05 o 
   5   6   9        6.48        3.34      5.69 o 
   6   6   9      216.47      241.60     16.38 o 
   7   6   9       16.55       19.17      8.46 o 
   8   6   9        7.37        4.65      7.86 o 
  -8   7   9       62.11       62.75     14.27 o 
  -7   7   9       38.47       34.53      8.25 o 
  -6   7   9       13.23       29.37      7.71 o 
  -5   7   9       23.75       19.94      7.61 o 
  -4   7   9      348.33      339.43     17.70 o 
  -3   7   9        6.94        8.53      6.47 o 
  -2   7   9      561.42      584.88     22.20 o 
  -1   7   9      259.52      263.10     15.40 o 
   0   7   9      144.44      129.85     12.45 o 
   1   7   9      259.17      251.63     12.20 o 
   2   7   9      561.30      559.38     18.26 o 
   3   7   9        7.30        5.73      5.06 o 
   4   7   9      352.46      375.06     15.13 o 
   5   7   9       22.38       23.69      7.77 o 
   6   7   9       13.79       12.52      7.42 o 
   7   7   9       37.38       47.70     10.36 o 
   8   7   9       62.40       76.19     12.79 o 
  -7   8   9       20.25       15.02      8.37 o 
  -6   8   9       65.54       63.75      9.90 o 
  -5   8   9       98.01      121.50     12.85 o 
  -4   8   9      166.88      130.98     12.90 o 
  -3   8   9       82.16       80.95     22.95 o 
  -2   8   9      238.72      246.15     21.86 o 
  -1   8   9      186.18      220.67     16.23 o 
   0   8   9      130.18      118.06     12.93 o 
   1   8   9      188.86      191.75     11.82 o 
   2   8   9      239.46      210.11     21.33 o 
   3   8   9       80.68       77.96      9.25 o 
   4   8   9      167.86      176.10     17.46 o 
   5   8   9       98.97       97.51     12.08 o 
   6   8   9       65.24       47.13     10.36 o 
   7   8   9       20.98       18.29     14.41 o 
  -6   9   9       47.42       55.43     16.48 o 
  -5   9   9       53.29       69.84     17.09 o 
  -4   9   9       30.87       23.39      8.89 o 
  -3   9   9       85.45       91.27     15.02 o 
  -2   9   9      127.35      115.81     13.11 o 
  -1   9   9       12.88       10.47      7.49 o 
   0   9   9      305.84      315.12     20.63 o 
   1   9   9       12.63        3.66      7.50 o 
   2   9   9      122.88      140.04     12.08 o 
   3   9   9       83.95      100.61     10.88 o 
   4   9   9       30.32       36.69      9.79 o 
   5   9   9       51.43       65.93     16.85 o 
   6   9   9       46.49       33.70     13.67 o 
  -4  10   9       32.04       44.69     16.12 o 
  -3  10   9       64.29       69.64     14.16 o 
  -2  10   9       42.69       38.28     21.49 o 
  -1  10   9        8.98        2.61      7.57 o 
   0  10   9       83.36       83.81     21.61 o 
   1  10   9        8.37        2.20      7.02 o 
   2  10   9       42.48       46.84     12.21 o 
   3  10   9       63.18       74.74     11.51 o 
   4  10   9       32.85       48.01     23.08 o 
  -2  11   9       43.72       61.52     12.20 o 
  -1  11   9       58.46       84.16     15.75 o 
   0  11   9        5.41        9.47      8.63 o 
   1  11   9       58.21       80.84     13.72 o 
   2  11   9       43.83       53.15     25.64 o 
   0   0  10       56.56       44.07      5.26 o 
   1   0  10       71.32       85.68      7.92 o 
   2   0  10      414.37      409.93      9.52 o 
   3   0  10      103.97      102.92      6.27 o 
   4   0  10      265.29      258.79      9.91 o 
   5   0  10      226.18      233.21     13.06 o 
   6   0  10      125.65      114.95     10.87 o 
   7   0  10      108.78      115.54     11.65 o 
   8   0  10      179.48      195.13     29.79 o 
   9   0  10      126.79      185.21     20.15 o 
  10   0  10        2.45        5.11     13.06 o 
 -10   1  10       40.61       62.66     11.63 o 
  -9   1  10       90.00       98.53     12.40 o 
  -8   1  10       45.72       42.67      9.00 o 
  -7   1  10      283.03      327.18     20.63 o 
  -6   1  10      140.68      141.31     30.65 o 
  -5   1  10      186.57      170.30      9.05 o 
  -4   1  10      166.74      145.31     10.53 o 
  -3   1  10      286.69      281.91      7.69 o 
  -2   1  10      376.33      355.31      8.48 o 
  -1   1  10      578.56      592.13     11.01 o 
   0   1  10      494.17      486.75     10.47 o 
   1   1  10      569.90      577.40     13.28 o 
   2   1  10      373.38      359.11     11.03 o 
   3   1  10      280.95      295.99      8.50 o 
   4   1  10      163.21      143.57      7.72 o 
   5   1  10      182.16      153.91     19.90 o 
   6   1  10      143.94      123.43     18.31 o 
   7   1  10      276.41      257.86     15.11 o 
   8   1  10       47.55       48.74     10.13 o 
   9   1  10       87.51       73.13     17.70 o 
  10   1  10       40.51       35.23     11.11 o 
  -9   2  10       12.52        3.53      6.67 o 
  -8   2  10      153.88      194.75     15.02 o 
  -7   2  10       50.49       54.00      7.23 o 
  -6   2  10       51.50       54.01      7.20 o 
  -5   2  10       69.51       73.19      8.89 o 
  -4   2  10       45.73       52.18      7.51 o 
  -3   2  10      359.90      385.95     10.63 o 
  -2   2  10      300.55      287.75      9.92 o 
  -1   2  10       23.67       25.17      3.14 o 
   0   2  10     1756.40     1777.90     31.12 o 
   1   2  10       21.40       28.45      5.29 o 
   2   2  10      308.75      289.24     11.88 o 
   3   2  10      350.46      362.44     14.94 o 
   4   2  10       46.04       57.90      5.19 o 
   5   2  10       65.75       79.58      7.25 o 
   6   2  10       52.44       58.71      7.00 o 
   7   2  10       47.86       30.20      7.99 o 
   8   2  10      153.10      163.20     14.41 o 
   9   2  10       12.60        6.90      7.16 o 
  -9   3  10       15.20       17.99      7.96 o 
  -8   3  10       19.34       21.00      6.02 o 
  -7   3  10       25.68       24.80      6.25 o 
  -6   3  10       65.92       52.80      7.10 o 
  -5   3  10       55.05       57.76     14.04 o 
  -4   3  10      764.67      758.40     22.52 o 
  -3   3  10      448.70      465.66     17.10 o 
  -2   3  10      395.96      393.01     11.12 o 
  -1   3  10      132.79      153.77      7.49 o 
   0   3  10     1078.80     1066.83     15.62 o 
   1   3  10      135.31      157.79      6.34 o 
   2   3  10      391.55      387.42     10.05 o 
   3   3  10      440.20      425.32     11.12 o 
   4   3  10      770.77      782.18     15.89 o 
   5   3  10       55.55       62.18      6.86 o 
   6   3  10       65.35       53.08      7.05 o 
   7   3  10       27.12       25.84      7.96 o 
   8   3  10       18.53       30.87      8.79 o 
   9   3  10       15.05       22.04      8.86 o 
  -9   4  10       10.13        3.41      8.02 o 
  -8   4  10       51.96       55.78      7.97 o 
  -7   4  10      249.13      270.71     16.67 o 
  -6   4  10      256.61      247.24     12.10 o 
  -5   4  10      161.05      137.88     11.75 o 
  -4   4  10      404.74      379.61     16.76 o 
  -3   4  10      194.63      180.80     12.06 o 
  -2   4  10      537.44      533.24     19.13 o 
  -1   4  10      302.74      285.61     10.13 o 
   0   4  10       31.65       27.57      4.66 o 
   1   4  10      307.75      288.63     11.03 o 
   2   4  10      536.04      576.85     14.43 o 
   3   4  10      188.77      187.36      8.20 o 
   4   4  10      405.98      374.54     11.66 o 
   5   4  10      158.12      139.62     17.57 o 
   6   4  10      260.32      259.82     21.00 o 
   7   4  10      250.89      242.83     15.76 o 
   8   4  10       52.12       50.18     10.36 o 
   9   4  10        9.44       14.55      8.62 o 
  -9   5  10       75.68       69.80     11.99 o 
  -8   5  10       44.40       46.14      8.51 o 
  -7   5  10       24.17       30.44      7.04 o 
  -6   5  10        7.08       22.32      6.21 o 
  -5   5  10      215.02      215.12     14.98 o 
  -4   5  10       67.53       58.54     11.97 o 
  -3   5  10      424.49      423.00     18.01 o 
  -2   5  10       17.95       17.76      9.89 o 
  -1   5  10      204.09      224.88     13.28 o 
   0   5  10      368.41      374.66     12.77 o 
   1   5  10      196.44      200.19     10.09 o 
   2   5  10       18.17       16.12      4.08 o 
   3   5  10      415.47      403.20     14.06 o 
   4   5  10       64.12       73.94      6.78 o 
   5   5  10      214.88      199.30     11.26 o 
   6   5  10        7.68        7.20      6.56 o 
   7   5  10       21.90       34.63      8.63 o 
   8   5  10       44.23       40.26      9.92 o 
   9   5  10       75.04       82.39     13.28 o 
  -8   6  10       34.21       33.26      8.43 o 
  -7   6  10       87.39       96.52     24.17 o 
  -6   6  10       90.28       87.95      9.52 o 
  -5   6  10      184.32      193.72     18.80 o 
  -4   6  10      633.06      608.32     42.49 o 
  -3   6  10      155.76      153.11     13.21 o 
  -2   6  10       39.82       37.17      8.09 o 
  -1   6  10      644.71      689.16     44.08 o 
   0   6  10      450.02      416.42     14.30 o 
   1   6  10      647.21      680.71     18.70 o 
   2   6  10       39.27       39.23      6.74 o 
   3   6  10      159.71      158.34      8.93 o 
   4   6  10      633.03      603.38     15.97 o 
   5   6  10      184.00      184.22     14.53 o 
   6   6  10       91.34       68.12     10.52 o 
   7   6  10       88.25      100.16     12.94 o 
   8   6  10       35.31       36.82     10.36 o 
  -7   7  10        3.88       -1.93      7.61 o 
  -6   7  10      192.97      195.20     13.27 o 
  -5   7  10      166.59      162.20     14.39 o 
  -4   7  10        3.87        5.51      6.29 o 
  -3   7  10      144.85      124.61     12.60 o 
  -2   7  10      301.84      282.20     16.44 o 
  -1   7  10      461.84      440.04     47.62 o 
   0   7  10      283.28      312.27     25.03 o 
   1   7  10      451.62      437.54     15.93 o 
   2   7  10      298.09      282.18     13.49 o 
   3   7  10      150.27      151.62     15.54 o 
   4   7  10        3.67        6.00      5.63 o 
   5   7  10      166.61      145.47     38.34 o 
   6   7  10      193.14      208.48     16.61 o 
   7   7  10        3.93        2.80      7.16 o 
  -6   8  10       20.48       21.75     14.29 o 
  -5   8  10        9.20        5.49      7.47 o 
  -4   8  10       97.32      112.59     12.62 o 
  -3   8  10      185.60      171.02     14.90 o 
  -2   8  10      154.43      141.82     13.73 o 
  -1   8  10       23.86       29.44      8.88 o 
   0   8  10        0.11       -3.94      5.59 o 
   1   8  10       23.94       14.75     10.38 o 
   2   8  10      157.08      130.54     26.16 o 
   3   8  10      189.15      171.56     12.72 o 
   4   8  10       95.76       90.13     10.31 o 
   5   8  10        9.17        9.04      9.77 o 
   6   8  10       21.14       17.41      8.31 o 
  -5   9  10       46.54       43.22     16.12 o 
  -4   9  10      129.08      140.82     15.75 o 
  -3   9  10       90.36       86.72     20.02 o 
  -2   9  10       63.53       56.02     10.81 o 
  -1   9  10       56.12       47.92     10.52 o 
   0   9  10       75.95       79.07     12.30 o 
   1   9  10       57.52       47.78     11.09 o 
   2   9  10       65.63       71.83     12.45 o 
   3   9  10       91.41       86.81     11.42 o 
   4   9  10      127.94      102.54     11.30 o 
   5   9  10       46.64       45.31     10.78 o 
  -4  10  10       15.19       30.28     15.38 o 
  -3  10  10        5.22       15.11      8.79 o 
  -2  10  10        8.39        8.90      8.27 o 
  -1  10  10       40.57       50.43     11.14 o 
   0  10  10        1.08       -1.33      6.75 o 
   1  10  10       40.55       52.28     11.71 o 
   2  10  10        9.40        3.56     11.97 o 
   3  10  10        5.12        6.72      8.04 o 
   4  10  10       14.92        8.47      7.73 o 
   1   0  11      291.06      294.55      8.26 o 
   2   0  11       35.28       44.30      4.10 o 
   3   0  11      199.03      202.57      7.31 o 
   4   0  11       47.92       33.25      8.64 o 
   5   0  11      355.74      330.59     15.54 o 
   6   0  11       19.02       20.37      6.78 o 
   7   0  11      107.85       95.34     11.01 o 
   8   0  11       89.00       85.95     20.76 o 
   9   0  11       87.52       84.71     11.75 o 
  -9   1  11       35.42       54.39     10.43 o 
  -8   1  11       53.54       63.70     10.26 o 
  -7   1  11      130.86       95.41     26.98 o 
  -6   1  11      240.52      229.18     14.21 o 
  -5   1  11      151.30      137.86     10.44 o 
  -4   1  11      433.40      462.68     21.86 o 
  -3   1  11      397.99      431.00     12.04 o 
  -2   1  11      295.27      281.65      8.10 o 
  -1   1  11       26.27       27.04      3.49 o 
   0   1  11        2.71        7.79      2.78 o 
   1   1  11       22.31       26.01      4.41 o 
   2   1  11      297.29      290.89      8.61 o 
   3   1  11      386.95      402.86     10.30 o 
   4   1  11      430.32      441.21     11.14 o 
   5   1  11      151.00      149.79     10.38 o 
   6   1  11      245.73      216.50     13.64 o 
   7   1  11      127.97      136.86     33.33 o 
   8   1  11       54.26       66.60     10.62 o 
   9   1  11       37.31       55.37     11.16 o 
  -9   2  11        0.25       -3.65      7.94 o 
  -8   2  11      144.06      122.38     12.79 o 
  -7   2  11      240.44      210.00     14.45 o 
  -6   2  11      370.76      361.91     13.67 o 
  -5   2  11       82.59       81.67     23.32 o 
  -4   2  11     1248.10     1197.19     28.98 o 
  -3   2  11      544.16      518.24     32.97 o 
  -2   2  11      222.02      228.73      8.89 o 
  -1   2  11       81.69       94.03      5.27 o 
   0   2  11     1013.23      994.53     15.58 o 
   1   2  11       82.59       95.98      6.52 o 
   2   2  11      220.80      215.27      8.38 o 
   3   2  11      555.35      575.67     12.68 o 
   4   2  11     1250.11     1264.76     20.10 o 
   5   2  11       80.63       71.15      7.04 o 
   6   2  11      370.61      375.54     13.68 o 
   7   2  11      244.72      222.12     56.29 o 
   8   2  11      145.75      189.32     26.13 o 
   9   2  11        0.29       -2.98      6.63 o 
  -9   3  11        6.19       -4.26     10.99 o 
  -8   3  11       25.51       22.99      8.37 o 
  -7   3  11       14.77       11.83      5.55 o 
  -6   3  11      164.32      157.88     14.19 o 
  -5   3  11       30.02       19.05      6.56 o 
  -4   3  11      521.32      526.88     19.53 o 
  -3   3  11       21.84       18.43      6.30 o 
  -2   3  11      885.92      877.63     25.38 o 
  -1   3  11      453.13      490.02     13.32 o 
   0   3  11        5.79        6.23      3.26 o 
   1   3  11      456.46      485.97     11.04 o 
   2   3  11      884.60      857.80     24.09 o 
   3   3  11       21.25       24.89      4.23 o 
   4   3  11      523.39      510.70     13.79 o 
   5   3  11       30.71       32.98      5.88 o 
   6   3  11      163.87      161.70     25.91 o 
   7   3  11       15.16       10.44      7.69 o 
   8   3  11       25.18       32.88      9.23 o 
   9   3  11        6.25        0.91      7.33 o 
  -9   4  11        1.96       21.24     13.92 o 
  -8   4  11       67.21       78.66      9.44 o 
  -7   4  11        4.15       14.47      6.27 o 
  -6   4  11       39.28       60.76      7.89 o 
  -5   4  11       60.86       78.34     15.75 o 
  -4   4  11      184.19      181.70     12.97 o 
  -3   4  11      175.57      159.25     20.39 o 
  -2   4  11      133.25      145.28     11.65 o 
  -1   4  11       14.74        7.71      3.68 o 
   0   4  11      773.40      779.00     17.90 o 
   1   4  11       13.75        9.18      4.00 o 
   2   4  11      133.78      144.00      7.34 o 
   3   4  11      172.10      153.73     22.20 o 
   4   4  11      195.14      187.24      9.34 o 
   5   4  11       60.93       56.36      7.22 o 
   6   4  11       39.61       39.07      9.50 o 
   7   4  11        4.44       18.38      6.20 o 
   8   4  11       68.83       67.38     13.06 o 
   9   4  11        1.85       10.66      8.03 o 
  -8   5  11       31.73       28.67     11.60 o 
  -7   5  11       24.26       29.00      7.06 o 
  -6   5  11      104.20       79.70      9.09 o 
  -5   5  11      217.39      199.03     22.59 o 
  -4   5  11       59.23       78.57     12.82 o 
  -3   5  11      289.53      307.84     16.03 o 
  -2   5  11      114.22       96.70     10.78 o 
  -1   5  11       81.95      111.03     11.21 o 
   0   5  11      489.59      460.47     14.40 o 
   1   5  11       78.48       81.06      7.67 o 
   2   5  11      116.30      107.73      8.97 o 
   3   5  11      286.37      305.38     10.77 o 
   4   5  11       58.86       55.66      6.45 o 
   5   5  11      209.91      184.50     14.06 o 
   6   5  11       98.95       83.46     16.74 o 
   7   5  11       25.03       25.81      8.80 o 
   8   5  11       31.79       29.18      9.50 o 
  -8   6  11       49.18       92.08     13.96 o 
  -7   6  11       36.44       38.87      8.29 o 
  -6   6  11      124.93      139.13     11.43 o 
  -5   6  11       33.19       33.92      8.61 o 
  -4   6  11      204.02      189.50     14.07 o 
  -3   6  11      263.85      283.50     16.38 o 
  -2   6  11      826.71      836.71     26.80 o 
  -1   6  11       73.46       80.16     19.17 o 
   0   6  11      123.23      134.58     12.72 o 
   1   6  11       77.90       85.45     10.76 o 
   2   6  11      826.50      773.63     21.08 o 
   3   6  11      261.84      282.22     15.47 o 
   4   6  11      200.46      204.40     11.74 o 
   5   6  11       30.84       32.25      6.02 o 
   6   6  11      125.07      108.38     10.29 o 
   7   6  11       36.38       39.56      9.84 o 
   8   6  11       48.30       51.07     11.39 o 
  -7   7  11       56.93       56.29     16.24 o 
  -6   7  11       16.98       21.89      7.19 o 
  -5   7  11      112.25      118.70     13.24 o 
  -4   7  11       51.09       38.57      9.09 o 
  -3   7  11       34.79       22.11      7.85 o 
  -2   7  11        8.70        1.31     12.58 o 
  -1   7  11       56.93       75.01     10.91 o 
   0   7  11      590.23      563.01     23.36 o 
   1   7  11       61.59       53.63      9.19 o 
   2   7  11        8.56       11.40      5.61 o 
   3   7  11       31.71       20.27      7.66 o 
   4   7  11       51.09       47.32      8.20 o 
   5   7  11      115.16       96.94     22.83 o 
   6   7  11       16.38       13.38      5.96 o 
   7   7  11       56.83       90.54     13.02 o 
  -6   8  11       18.11       16.70      9.45 o 
  -5   8  11        7.63       20.04     11.35 o 
  -4   8  11      234.88      232.76     16.71 o 
  -3   8  11       31.06       34.38      9.66 o 
  -2   8  11       75.51       65.79     11.12 o 
  -1   8  11       87.60      109.42     13.09 o 
   0   8  11       86.29      115.90     13.76 o 
   1   8  11       86.95      101.49     15.51 o 
   2   8  11       73.40       64.37      9.08 o 
   3   8  11       30.74       32.81      7.47 o 
   4   8  11      233.08      197.82     37.30 o 
   5   8  11        7.08       11.39      7.47 o 
   6   8  11       17.32       12.97      7.75 o 
  -5   9  11        7.76       17.83     12.94 o 
  -4   9  11       24.38       17.01      8.59 o 
  -3   9  11       11.16        2.96      8.55 o 
  -2   9  11       62.29       85.12     13.02 o 
  -1   9  11      140.77      149.85     26.86 o 
   0   9  11       29.53       41.77     10.71 o 
   1   9  11      141.27      142.84     27.35 o 
   2   9  11       66.30       62.11     12.24 o 
   3   9  11       10.80       12.30      6.41 o 
   4   9  11       24.93       19.75      7.68 o 
   5   9  11        7.83       10.64      7.59 o 
  -3  10  11       99.64      114.33     15.02 o 
  -2  10  11       37.70       35.15     14.65 o 
  -1  10  11        5.92       15.44      9.28 o 
   0  10  11       42.40       59.97     12.41 o 
   1  10  11        5.93       17.25      9.66 o 
   2  10  11       38.76       56.32     12.24 o 
   3  10  11       98.74      122.06     16.09 o 
   0   0  12      537.75      568.13     17.01 o 
   1   0  12      709.11      693.36     13.36 o 
   2   0  12       10.17        9.43      3.15 o 
   3   0  12       10.57       13.26      4.76 o 
   4   0  12        9.34        7.96      3.89 o 
   5   0  12      664.56      642.31     21.93 o 
   6   0  12      123.26      131.29     23.69 o 
   7   0  12      237.24      201.25     29.18 o 
   8   0  12        0.63        6.88      7.05 o 
   9   0  12      120.82      135.12     14.65 o 
  -9   1  12       17.14       27.32      8.96 o 
  -8   1  12       50.13       58.57     12.94 o 
  -7   1  12        7.09       15.63      6.96 o 
  -6   1  12      270.37      262.09     15.45 o 
  -5   1  12      145.22      136.98     11.80 o 
  -4   1  12      273.99      285.14     17.83 o 
  -3   1  12      878.70      857.86     20.84 o 
  -2   1  12      406.76      400.00     11.98 o 
  -1   1  12       56.79       59.67      5.71 o 
   0   1  12        1.96       -0.13      2.46 o 
   1   1  12       51.55       52.11      4.90 o 
   2   1  12      403.93      398.02     10.53 o 
   3   1  12      888.38      846.27     15.68 o 
   4   1  12      277.07      284.32      9.54 o 
   5   1  12      150.61      160.42     12.32 o 
   6   1  12      268.77      261.57     20.15 o 
   7   1  12        8.47       18.96      7.61 o 
   8   1  12       49.38       42.07      9.77 o 
   9   1  12       16.14        7.92     11.35 o 
  -9   2  12        9.36       12.71      8.03 o 
  -8   2  12       11.57        8.03      7.09 o 
  -7   2  12      290.85      282.95     16.80 o 
  -6   2  12       77.11      118.94     12.09 o 
  -5   2  12       59.14       38.45      8.27 o 
  -4   2  12       59.56       47.69      8.03 o 
  -3   2  12      134.33      161.20     11.90 o 
  -2   2  12      962.70      924.25     18.60 o 
  -1   2  12      223.17      253.99      9.88 o 
   0   2  12       91.63       87.45      6.07 o 
   1   2  12      224.92      245.11      8.28 o 
   2   2  12      960.67      919.40     16.41 o 
   3   2  12      134.54      131.72      7.33 o 
   4   2  12       60.07       45.67      5.24 o 
   5   2  12       61.75       65.62      7.12 o 
   6   2  12       75.82       83.13     10.27 o 
   7   2  12      290.74      271.28     16.14 o 
   8   2  12       11.38        6.28      7.07 o 
   9   2  12       10.14       -5.40      6.73 o 
  -9   3  12        7.14        1.51      7.41 o 
  -8   3  12       77.21       59.73     10.67 o 
  -7   3  12       92.43       78.75     11.43 o 
  -6   3  12       33.43       25.54      6.29 o 
  -5   3  12      181.76      154.13     37.36 o 
  -4   3  12      838.36      782.41     47.13 o 
  -3   3  12      353.65      326.16     15.78 o 
  -2   3  12      227.67      257.15     14.01 o 
  -1   3  12        6.50       11.38      4.02 o 
   0   3  12        8.46        4.90      3.57 o 
   1   3  12        6.76        3.32      3.94 o 
   2   3  12      227.30      225.43      8.54 o 
   3   3  12      350.99      306.79     10.17 o 
   4   3  12      831.60      785.66     16.65 o 
   5   3  12      180.74      181.61     10.81 o 
   6   3  12       34.15       25.17      6.03 o 
   7   3  12       93.57       98.80     11.90 o 
   8   3  12       77.41      109.05     13.28 o 
   9   3  12        6.84       10.68      8.07 o 
  -8   4  12       42.71       40.15      9.97 o 
  -7   4  12        5.11        7.65      5.70 o 
  -6   4  12      619.84      640.23     19.65 o 
  -5   4  12      184.24      205.98     15.17 o 
  -4   4  12      165.27      168.19     13.55 o 
  -3   4  12      152.83      155.09     12.84 o 
  -2   4  12      291.82      280.30     15.27 o 
  -1   4  12       64.40       72.96      6.70 o 
   0   4  12        7.38        4.37      3.69 o 
   1   4  12       62.56       63.03      6.77 o 
   2   4  12      283.49      270.85     11.67 o 
   3   4  12      152.50      138.08     12.20 o 
   4   4  12      165.44      162.58      8.95 o 
   5   4  12      184.66      189.11      9.83 o 
   6   4  12      621.55      617.39     29.45 o 
   7   4  12        5.29        2.71      5.08 o 
   8   4  12       43.42       41.63     18.19 o 
  -8   5  12       64.64       77.50     12.70 o 
  -7   5  12        3.69        4.53      8.03 o 
  -6   5  12       20.40       39.30      7.49 o 
  -5   5  12       33.46       38.25      8.98 o 
  -4   5  12      170.86      190.13     17.83 o 
  -3   5  12      108.24      131.94     14.41 o 
  -2   5  12       61.74       71.30     10.18 o 
  -1   5  12       54.75       54.11      9.21 o 
   0   5  12       23.46       33.20      5.82 o 
   1   5  12       53.39       47.33      6.66 o 
   2   5  12       60.56       48.26      6.95 o 
   3   5  12      105.03      101.42      9.24 o 
   4   5  12      168.57      187.03     14.81 o 
   5   5  12       33.55       27.84      5.83 o 
   6   5  12       20.86       20.41      6.51 o 
   7   5  12        3.20        7.06      5.49 o 
   8   5  12       64.60       87.17     25.88 o 
  -7   6  12       16.02       28.59      7.82 o 
  -6   6  12        2.82        0.31      5.43 o 
  -5   6  12      229.16      255.22     18.19 o 
  -4   6  12       71.17      108.17     24.66 o 
  -3   6  12      478.22      509.10     27.11 o 
  -2   6  12       20.87       25.61      8.07 o 
  -1   6  12       55.84       55.78      9.92 o 
   0   6  12        2.69        7.90      6.39 o 
   1   6  12       55.20       59.40      7.67 o 
   2   6  12       21.22       16.86      5.58 o 
   3   6  12      478.24      503.78     17.79 o 
   4   6  12       72.40       96.08     10.08 o 
   5   6  12      234.88      249.31     11.69 o 
   6   6  12        2.79        2.80      5.26 o 
   7   6  12       17.05       19.00      6.66 o 
  -6   7  12        0.30        3.61      6.10 o 
  -5   7  12       20.01       -0.45      6.53 o 
  -4   7  12       54.10       63.07     10.83 o 
  -3   7  12       39.47       27.42      8.54 o 
  -2   7  12       26.35       34.53      9.05 o 
  -1   7  12      174.42      189.89     15.85 o 
   0   7  12       12.04       15.84     14.04 o 
   1   7  12      176.33      161.14     15.02 o 
   2   7  12       26.69       24.36      6.26 o 
   3   7  12       40.00       31.61      7.08 o 
   4   7  12       53.45       55.34      8.72 o 
   5   7  12       19.79       19.44      7.01 o 
   6   7  12        0.34        1.76      6.78 o 
  -5   8  12       25.17       35.26      9.97 o 
  -4   8  12       22.68       24.91      8.63 o 
  -3   8  12       75.76       73.49     11.95 o 
  -2   8  12      103.90      120.55     14.24 o 
  -1   8  12        9.65        3.30      7.08 o 
   0   8  12       16.31        8.21      7.45 o 
   1   8  12        8.53       13.19      7.62 o 
   2   8  12      102.29      106.65     22.71 o 
   3   8  12       72.56       75.83     15.63 o 
   4   8  12       22.90       21.57      6.89 o 
   5   8  12       23.26       32.60      9.93 o 
  -4   9  12       69.52       57.16     15.63 o 
  -3   9  12       29.03       48.28     11.60 o 
  -2   9  12        4.21        6.38      8.20 o 
  -1   9  12        4.19        4.63      7.44 o 
   0   9  12       86.80      102.36     20.88 o 
   1   9  12        4.14        2.51      7.84 o 
   2   9  12        4.05        5.62      8.03 o 
   3   9  12       30.28       30.39      8.95 o 
   4   9  12       70.78       76.94     10.75 o 
  -1  10  12       31.88       33.95     11.56 o 
   0  10  12       18.35       20.18     16.97 o 
   1  10  12       32.11       43.66     12.33 o 
   1   0  13        0.57       -3.97      2.65 o 
   2   0  13      470.48      468.58     15.68 o 
   3   0  13     1043.67     1028.57     20.69 o 
   4   0  13       65.21       57.05     17.34 o 
   5   0  13        4.66        8.12      6.01 o 
   6   0  13      159.95      107.60     27.11 o 
   7   0  13      187.63      176.90     14.73 o 
   8   0  13       15.13       20.23     11.84 o 
   9   0  13        1.21        1.10      7.50 o 
  -9   1  13       11.75       18.76      9.27 o 
  -8   1  13       26.66       15.08      8.09 o 
  -7   1  13      141.64      153.95     30.04 o 
  -6   1  13      357.71      370.08     18.53 o 
  -5   1  13      211.37      194.84     21.12 o 
  -4   1  13      176.64      180.70     31.99 o 
  -3   1  13      227.33      270.77     14.28 o 
  -2   1  13      130.66      130.75      8.17 o 
  -1   1  13      900.27      914.09     18.90 o 
   0   1  13      871.24      846.62     15.50 o 
   1   1  13      881.81      899.15     16.30 o 
   2   1  13      131.95      133.83      7.34 o 
   3   1  13      225.26      242.45      9.09 o 
   4   1  13      173.45      145.31      8.87 o 
   5   1  13      210.27      218.14     13.55 o 
   6   1  13      353.27      344.34     17.44 o 
   7   1  13      140.28      134.78     13.36 o 
   8   1  13       25.35       36.17      9.05 o 
   9   1  13       11.94       23.55     16.48 o 
  -8   2  13       37.87       30.22      9.89 o 
  -7   2  13       26.54       38.92      9.18 o 
  -6   2  13        8.09       11.48      6.68 o 
  -5   2  13      773.96      739.22     39.93 o 
  -4   2  13      103.39      116.97     11.46 o 
  -3   2  13      195.09      205.29     13.11 o 
  -2   2  13      130.69      128.01      9.02 o 
  -1   2  13     1348.43     1318.64     23.58 o 
   0   2  13      232.39      221.67     10.09 o 
   1   2  13     1345.43     1310.76     20.21 o 
   2   2  13      133.36      132.44      7.40 o 
   3   2  13      194.67      202.77      8.55 o 
   4   2  13       99.24      101.13      7.74 o 
   5   2  13      770.63      751.78     19.27 o 
   6   2  13        7.61        4.46      5.33 o 
   7   2  13       26.95       42.61      9.41 o 
   8   2  13       39.08       34.57      9.55 o 
  -8   3  13       28.26       31.00      9.32 o 
  -7   3  13       20.44       30.96      9.23 o 
  -6   3  13       12.52       17.45      6.06 o 
  -5   3  13      138.38      127.05     29.79 o 
  -4   3  13      246.54      232.83     26.01 o 
  -3   3  13      308.32      276.27     15.42 o 
  -2   3  13       22.25       37.82      7.85 o 
  -1   3  13       98.78       99.82      7.72 o 
   0   3  13       20.35       20.27      5.06 o 
   1   3  13      100.75       86.69      7.63 o 
   2   3  13       25.30       22.91      4.47 o 
   3   3  13      308.58      285.11     10.21 o 
   4   3  13      245.61      234.14     15.10 o 
   5   3  13      138.56      132.06     12.76 o 
   6   3  13       11.92       19.00      6.00 o 
   7   3  13       19.31       22.29      8.17 o 
   8   3  13       28.45       33.55     19.05 o 
  -8   4  13       83.59       67.89     11.90 o 
  -7   4  13       29.43       12.98      6.80 o 
  -6   4  13        1.00        1.76      5.13 o 
  -5   4  13       18.31       25.42      8.21 o 
  -4   4  13       77.35       74.24     10.60 o 
  -3   4  13      198.10      199.26     14.05 o 
  -2   4  13      272.14      206.92     14.25 o 
  -1   4  13      189.79      173.69     13.44 o 
   0   4  13       51.22       49.07      6.48 o 
   1   4  13      184.93      167.64     10.39 o 
   2   4  13      273.45      251.45     20.51 o 
   3   4  13      201.23      207.04      9.19 o 
   4   4  13       73.89       92.95      7.47 o 
   5   4  13       19.26       22.19      5.29 o 
   6   4  13        0.92        8.24      5.20 o 
   7   4  13       29.45       21.12      8.03 o 
   8   4  13       81.50      100.70     13.73 o 
  -7   5  13        2.61        1.17      7.21 o 
  -6   5  13        5.14       11.25      7.45 o 
  -5   5  13       14.89       17.12      7.63 o 
  -4   5  13      136.38      117.65     31.99 o 
  -3   5  13      230.84      208.40     14.78 o 
  -2   5  13       96.60       98.65     11.65 o 
  -1   5  13      305.85      320.46     17.32 o 
   0   5  13      330.29      337.93     17.69 o 
   1   5  13      307.70      277.50     12.48 o 
   2   5  13       93.55       91.29      8.85 o 
   3   5  13      234.74      215.03     12.41 o 
   4   5  13      132.93      146.45     14.23 o 
   5   5  13       13.75        3.02      4.44 o 
   6   5  13        5.87        0.23      5.05 o 
   7   5  13        2.37        2.88      6.57 o 
  -7   6  13       16.94        8.61      6.99 o 
  -6   6  13        5.45       -0.20      7.15 o 
  -5   6  13      194.74      174.03     15.33 o 
  -4   6  13       20.31       33.23      9.00 o 
  -3   6  13       46.03       60.24     10.39 o 
  -2   6  13        7.85       -2.06      6.15 o 
  -1   6  13      106.63      112.26     19.29 o 
   0   6  13        7.44       -0.77      5.46 o 
   1   6  13      108.36      121.18      9.99 o 
   2   6  13        8.66        6.34      5.14 o 
   3   6  13       45.88       44.01      9.63 o 
   4   6  13       20.08       14.15      5.95 o 
   5   6  13      195.26      178.64     12.97 o 
   6   6  13        5.33        5.72      5.44 o 
   7   6  13       18.02       19.22      6.96 o 
  -6   7  13       24.40       18.72      9.00 o 
  -5   7  13       44.98       39.31     10.29 o 
  -4   7  13       74.33       79.30     11.91 o 
  -3   7  13       80.08       93.90     12.76 o 
  -2   7  13        7.81        3.41      7.02 o 
  -1   7  13      130.45      155.88     15.26 o 
   0   7  13       17.27       20.16     11.23 o 
   1   7  13      132.44      115.61     13.80 o 
   2   7  13        7.77        2.17      4.57 o 
   3   7  13       79.39       63.79      9.00 o 
   4   7  13       77.17       77.76      9.97 o 
   5   7  13       46.09       41.82     11.15 o 
   6   7  13       24.59       17.27      9.89 o 
  -5   8  13       20.85       13.83      9.09 o 
  -4   8  13        8.16       10.22      8.02 o 
  -3   8  13      143.46      150.65     30.89 o 
  -2   8  13       43.97       49.73     11.39 o 
  -1   8  13       36.81       26.25      9.50 o 
   0   8  13        5.42        5.47      7.47 o 
   1   8  13       35.22       35.80     10.08 o 
   2   8  13       44.74       49.34     11.22 o 
   3   8  13      143.90      172.35     36.26 o 
   4   8  13        8.41        4.72      6.39 o 
   5   8  13       20.55       39.88      9.12 o 
  -3   9  13        4.58       -0.11     14.90 o 
  -2   9  13       22.29       38.93     11.23 o 
  -1   9  13       16.21        9.90     10.50 o 
   0   9  13       16.73       25.16      9.66 o 
   1   9  13       14.90        4.59      8.39 o 
   2   9  13       22.57       32.93     10.69 o 
   3   9  13        4.56       -4.43      7.43 o 
   0   0  14      571.25      567.37     23.08 o 
   1   0  14      144.29      136.94      7.68 o 
   2   0  14       36.77       31.46      5.61 o 
   3   0  14      581.19      607.43     16.43 o 
   4   0  14      232.31      256.10     18.07 o 
   5   0  14      142.39       93.75     27.23 o 
   6   0  14      106.56      108.44     12.13 o 
   7   0  14       10.78       27.27      8.97 o 
   8   0  14       52.07       70.89     11.78 o 
  -8   1  14        6.78       15.95      8.34 o 
  -7   1  14      169.59      128.72     26.62 o 
  -6   1  14       45.81       47.54      9.49 o 
  -5   1  14       16.39       12.44      7.13 o 
  -4   1  14        0.04        0.84      5.77 o 
  -3   1  14      368.21      357.37     16.82 o 
  -2   1  14       55.42       53.09      6.53 o 
  -1   1  14      633.37      633.69     16.50 o 
   0   1  14      582.95      571.89     15.47 o 
   1   1  14      640.82      636.94     19.31 o 
   2   1  14       54.14       53.90      5.90 o 
   3   1  14      375.69      360.42     12.84 o 
   4   1  14        0.01       -3.70      3.82 o 
   5   1  14       16.49        7.46      6.04 o 
   6   1  14       48.26       64.40      9.92 o 
   7   1  14      169.43      181.07     15.10 o 
   8   1  14        6.59        5.46      8.91 o 
  -8   2  14       36.32       21.66      8.90 o 
  -7   2  14       27.56       32.72      9.53 o 
  -6   2  14      106.59      122.40     13.09 o 
  -5   2  14      110.07      115.18     12.23 o 
  -4   2  14       98.69       93.52     11.11 o 
  -3   2  14     1164.21     1094.82     29.66 o 
  -2   2  14       52.66       72.57      9.80 o 
  -1   2  14     1200.34     1164.86     23.07 o 
   0   2  14      309.52      299.91     17.80 o 
   1   2  14     1208.32     1228.23     31.15 o 
   2   2  14       52.85       47.72      5.58 o 
   3   2  14     1154.64     1083.75     23.61 o 
   4   2  14       95.04      102.99     10.05 o 
   5   2  14      109.26      132.57     16.11 o 
   6   2  14      104.49       81.98     23.69 o 
   7   2  14       27.76       11.59      7.57 o 
   8   2  14       35.85       43.49     13.80 o 
  -8   3  14       74.35       89.64     13.08 o 
  -7   3  14       39.24       29.71      9.80 o 
  -6   3  14       31.46       33.24     10.13 o 
  -5   3  14      394.76      383.89     19.38 o 
  -4   3  14       66.97       83.71     11.05 o 
  -3   3  14      310.64      309.73     16.76 o 
  -2   3  14       91.18       87.07     10.79 o 
  -1   3  14      394.91      384.86     16.98 o 
   0   3  14      234.74      208.36     10.54 o 
   1   3  14      394.61      369.03     19.64 o 
   2   3  14       91.16       86.28     10.74 o 
   3   3  14      316.44      324.70     15.28 o 
   4   3  14       68.95       77.11      9.52 o 
   5   3  14      396.02      386.48     12.91 o 
   6   3  14       31.76       36.88      8.51 o 
   7   3  14       38.67       44.93      9.84 o 
   8   3  14       74.19       59.77     11.53 o 
  -7   4  14       77.25       90.05     13.00 o 
  -6   4  14        8.51        4.16      6.91 o 
  -5   4  14       53.51       78.05     18.07 o 
  -4   4  14      215.64      227.72     22.34 o 
  -3   4  14      114.03      129.77     13.02 o 
  -2   4  14       18.56       19.10      8.91 o 
  -1   4  14       19.01       14.13      6.96 o 
   0   4  14      148.43      128.56     18.33 o 
   1   4  14       18.65       20.93      5.30 o 
   2   4  14       19.37       18.41      5.60 o 
   3   4  14      117.61      125.45     10.10 o 
   4   4  14      213.85      242.74     11.78 o 
   5   4  14       54.23       66.76      7.32 o 
   6   4  14        7.44        8.80      5.48 o 
   7   4  14       76.73       90.83     18.44 o 
  -7   5  14       19.87       18.30      7.36 o 
  -6   5  14        0.91       -1.07      6.92 o 
  -5   5  14      122.72      113.16     13.38 o 
  -4   5  14       10.21        4.55      9.04 o 
  -3   5  14       43.96       35.63     16.73 o 
  -2   5  14       29.19       28.59      8.62 o 
  -1   5  14       58.50       68.49     10.70 o 
   0   5  14        0.10       -0.81      5.67 o 
   1   5  14       58.71       58.16      7.59 o 
   2   5  14       31.29       27.89     10.03 o 
   3   5  14       45.31       47.80     11.38 o 
   4   5  14        9.27        6.05      5.08 o 
   5   5  14      119.86      123.07     21.53 o 
   6   5  14        0.58        4.15      5.14 o 
   7   5  14       20.15       32.50      7.71 o 
  -6   6  14       25.41       34.78      9.91 o 
  -5   6  14       27.91       31.67     18.07 o 
  -4   6  14       99.67       79.45     23.32 o 
  -3   6  14       23.31       13.78      7.41 o 
  -2   6  14       34.13       43.94     10.01 o 
  -1   6  14      168.28      155.43     48.11 o 
   0   6  14        6.21       -1.66      6.10 o 
   1   6  14      167.79      175.41     27.96 o 
   2   6  14       35.53       51.13      7.89 o 
   3   6  14       22.23       19.44      6.34 o 
   4   6  14      101.72       95.82     10.11 o 
   5   6  14       28.02       21.25      7.03 o 
   6   6  14       25.25       36.25      9.97 o 
  -5   7  14       10.46       16.55      8.36 o 
  -4   7  14        9.73        1.74      9.52 o 
  -3   7  14       51.55       44.79     10.14 o 
  -2   7  14       10.24        6.92      7.72 o 
  -1   7  14       42.07       28.19      9.40 o 
   0   7  14        3.01        3.24      6.60 o 
   1   7  14       44.26       47.34     10.42 o 
   2   7  14        9.67        1.62      5.18 o 
   3   7  14       50.02       52.35      8.49 o 
   4   7  14        9.73       14.70      6.84 o 
   5   7  14        9.58        7.90      6.34 o 
  -4   8  14       12.88        8.46      8.08 o 
  -3   8  14       42.02       66.76     12.30 o 
  -2   8  14        3.99        4.92      7.80 o 
  -1   8  14        5.10        8.17      8.27 o 
   0   8  14        0.05        1.93      7.39 o 
   1   8  14        4.32       -3.12      7.63 o 
   2   8  14        4.19       -8.69      8.30 o 
   3   8  14       42.47       60.52     14.51 o 
   4   8  14       11.78        6.85      6.39 o 
  -2   9  14       13.89       13.80      9.31 o 
  -1   9  14       34.21       37.04     19.78 o 
   0   9  14       28.46       24.95     10.14 o 
   1   9  14       34.90       41.88     14.41 o 
   2   9  14       14.10       11.57      9.68 o 
   1   0  15      598.99      629.10     16.84 o 
   2   0  15       94.24      100.19     11.36 o 
   3   0  15       62.99       64.05      7.19 o 
   4   0  15        1.75       -1.86      5.44 o 
   5   0  15      111.25       88.00     22.95 o 
   6   0  15       90.42      107.83     12.52 o 
   7   0  15       50.37       92.63     12.43 o 
   8   0  15       26.54       30.77      9.70 o 
  -8   1  15       37.95       50.01     11.58 o 
  -7   1  15        9.57       21.76      8.79 o 
  -6   1  15       28.63       23.27     11.97 o 
  -5   1  15       92.74       98.82     26.25 o 
  -4   1  15      302.35      296.57     16.51 o 
  -3   1  15      224.62      226.07     14.45 o 
  -2   1  15      190.95      183.17     10.31 o 
  -1   1  15      200.72      200.17     10.43 o 
   0   1  15      260.09      252.87     11.37 o 
   1   1  15      199.61      200.29      8.86 o 
   2   1  15      190.12      186.42     10.93 o 
   3   1  15      222.81      216.72     10.68 o 
   4   1  15      313.85      313.28     22.71 o 
   5   1  15       92.30       90.62     16.61 o 
   6   1  15       28.93       29.72      8.88 o 
   7   1  15        9.84       22.56      8.31 o 
   8   1  15       39.03       36.62     10.34 o 
  -7   2  15       91.64      103.25     15.51 o 
  -6   2  15        3.16        3.88      7.81 o 
  -5   2  15      116.98      122.66     17.70 o 
  -4   2  15       20.34       18.94      7.50 o 
  -3   2  15      206.54      180.25     14.15 o 
  -2   2  15      270.96      289.48     16.22 o 
  -1   2  15      453.25      460.47     21.62 o 
   0   2  15       86.32       87.81      9.47 o 
   1   2  15      457.72      429.67     23.52 o 
   2   2  15      269.37      285.70     10.63 o 
   3   2  15      205.72      184.08     13.32 o 
   4   2  15       20.01       23.13      5.71 o 
   5   2  15      116.77      149.21     13.47 o 
   6   2  15        2.87       10.00      6.72 o 
   7   2  15       93.94       79.22     17.09 o 
  -7   3  15       98.61      126.02     23.93 o 
  -6   3  15        4.04        6.32      7.51 o 
  -5   3  15       96.31       76.31     22.71 o 
  -4   3  15       17.13       21.94      8.17 o 
  -3   3  15       72.04       72.07     10.45 o 
  -2   3  15      299.42      292.25     25.15 o 
  -1   3  15       77.50       76.99     18.44 o 
   0   3  15       79.75      100.63      8.91 o 
   1   3  15       80.16       87.28     11.25 o 
   2   3  15      298.30      293.17     13.79 o 
   3   3  15       72.57       84.50      8.40 o 
   4   3  15       16.87       19.48      5.13 o 
   5   3  15      100.42       89.90      8.96 o 
   6   3  15        4.17       11.60      8.06 o 
   7   3  15      100.66       89.42     16.61 o 
  -7   4  15       11.28       25.53      9.87 o 
  -6   4  15       29.52       11.50      7.90 o 
  -5   4  15       59.49       55.94     20.76 o 
  -4   4  15       30.41       25.90      9.05 o 
  -3   4  15      161.85      171.65     15.12 o 
  -2   4  15      124.74       89.51     11.49 o 
  -1   4  15       48.38       40.07      9.42 o 
   0   4  15      238.18      208.52     19.75 o 
   1   4  15       48.17       57.46     10.26 o 
   2   4  15      123.08      117.42     11.29 o 
   3   4  15      155.97      146.65     10.86 o 
   4   4  15       30.10       40.29      7.52 o 
   5   4  15       60.83       63.97      7.29 o 
   6   4  15       29.49       27.46      6.85 o 
   7   4  15       11.38       25.23      9.23 o 
  -6   5  15       11.18       12.68     10.50 o 
  -5   5  15       10.40        6.26      7.51 o 
  -4   5  15       46.06       41.26     10.29 o 
  -3   5  15      143.54      116.00     13.45 o 
  -2   5  15      105.41       86.10     11.75 o 
  -1   5  15       48.04       47.58     10.08 o 
   0   5  15       75.69       77.69     15.38 o 
   1   5  15       46.55       41.59      7.13 o 
   2   5  15      104.19       78.52     12.98 o 
   3   5  15      140.59      164.61     12.00 o 
   4   5  15       45.64       41.52      8.63 o 
   5   5  15       10.34        8.35      5.85 o 
   6   5  15       11.73        3.45     15.02 o 
  -5   6  15       34.11       47.93     11.11 o 
  -4   6  15        1.96        0.67      7.03 o 
  -3   6  15       13.41       16.14      8.44 o 
  -2   6  15       52.08       79.79     12.41 o 
  -1   6  15      100.98      104.05     22.83 o 
   0   6  15       25.62       23.44     12.58 o 
   1   6  15       99.78       95.92     12.58 o 
   2   6  15       49.91       50.23      7.90 o 
   3   6  15       14.04       13.85      7.98 o 
   4   6  15        2.20        2.69      5.51 o 
   5   6  15       33.72       47.36      8.73 o 
  -4   7  15       47.17       65.49     12.10 o 
  -3   7  15        6.00        2.49     16.36 o 
  -2   7  15       31.09       30.32     10.36 o 
  -1   7  15       21.97       41.06     10.81 o 
   0   7  15       12.47       11.60      8.10 o 
   1   7  15       21.72       16.80      8.79 o 
   2   7  15       31.38       39.48     10.73 o 
   3   7  15        5.95        5.76      6.00 o 
   4   7  15       46.75       48.66      8.92 o 
  -3   8  15        1.09       -3.11      6.91 o 
  -2   8  15       24.94       24.96     10.38 o 
  -1   8  15       64.18      109.36     15.26 o 
   0   8  15       11.44        8.60      8.38 o 
   1   8  15       61.74       99.33     14.55 o 
   2   8  15       23.34       25.67      9.92 o 
   3   8  15        0.90        5.28      8.51 o 
   0   0  16      117.26      152.50     12.26 o 
   1   0  16        0.14       -5.65      3.77 o 
   2   0  16       61.77       48.48     10.16 o 
   3   0  16      141.31      132.38     17.46 o 
   4   0  16      145.73      152.69     13.72 o 
   5   0  16       52.15       61.99     10.07 o 
   6   0  16        1.08        6.96      6.85 o 
   7   0  16       11.84       17.51      8.89 o 
  -7   1  16       17.60       19.31      8.41 o 
  -6   1  16       51.57       44.99     10.07 o 
  -5   1  16       89.28       92.43     12.08 o 
  -4   1  16      123.26      148.35     22.83 o 
  -3   1  16       21.16       26.62      7.77 o 
  -2   1  16      211.77      195.33     18.08 o 
  -1   1  16      110.74      125.68      9.43 o 
   0   1  16      266.37      262.19     11.98 o 
   1   1  16      113.28       99.12      8.55 o 
   2   1  16      211.10      233.52     11.55 o 
   3   1  16       20.33       22.86      6.02 o 
   4   1  16      122.20      121.94     12.30 o 
   5   1  16       91.56       87.63     11.03 o 
   6   1  16       54.10       56.20     18.56 o 
   7   1  16       17.09       19.57      8.51 o 
  -7   2  16       41.74       56.79     11.80 o 
  -6   2  16       52.65       51.98     11.06 o 
  -5   2  16      484.92      505.10     23.01 o 
  -4   2  16      108.72      105.15     19.54 o 
  -3   2  16       13.55        9.06      6.85 o 
  -2   2  16      181.96      172.75     16.12 o 
  -1   2  16       67.61       75.59      7.99 o 
   0   2  16       16.16       20.54      5.88 o 
   1   2  16       67.85       74.67      8.15 o 
   2   2  16      181.40      167.59     10.88 o 
   3   2  16       11.92       17.55      5.63 o 
   4   2  16      108.39      113.32     14.39 o 
   5   2  16      480.17      540.77     32.84 o 
   6   2  16       53.64       42.40     10.26 o 
   7   2  16       42.81       55.50     11.03 o 
  -6   3  16       98.39      105.65     13.72 o 
  -5   3  16       47.05       58.71     10.99 o 
  -4   3  16      187.30      191.75     29.43 o 
  -3   3  16       71.99       95.76     11.99 o 
  -2   3  16        9.33        3.62      6.46 o 
  -1   3  16      409.78      429.21     26.62 o 
   0   3  16       66.36       61.77      8.46 o 
   1   3  16      401.15      387.07     21.36 o 
   2   3  16        9.69       12.41      5.44 o 
   3   3  16       71.75       94.93      9.12 o 
   4   3  16      188.76      179.30     28.57 o 
   5   3  16       47.92       60.07      7.86 o 
   6   3  16       98.95      112.47     12.82 o 
  -6   4  16       50.42       38.07     10.37 o 
  -5   4  16        7.38        5.80      8.07 o 
  -4   4  16        0.00       -7.52      6.26 o 
  -3   4  16      165.29      169.46     41.76 o 
  -2   4  16       28.58       17.31      7.77 o 
  -1   4  16       62.35       79.66     11.46 o 
   0   4  16       92.06      107.65     15.63 o 
   1   4  16       66.50       82.61     10.23 o 
   2   4  16       28.11       33.39      6.93 o 
   3   4  16      166.39      159.63     26.38 o 
   4   4  16        0.00        0.72      4.76 o 
   5   4  16        6.54        5.34      7.45 o 
   6   4  16       49.79       48.61     10.12 o 
  -5   5  16        6.20       -2.08      7.20 o 
  -4   5  16       52.12       67.13     11.75 o 
  -3   5  16       95.73      112.96     16.61 o 
  -2   5  16       93.09       97.25     15.02 o 
  -1   5  16        7.48        8.82      7.32 o 
   0   5  16        0.61       -1.93      7.81 o 
   1   5  16        6.50        8.86      7.03 o 
   2   5  16       94.12       84.94     12.02 o 
   3   5  16       96.35      113.53     21.13 o 
   4   5  16       51.87       57.82      8.61 o 
   5   5  16        6.74        6.35      6.05 o 
  -5   6  16       30.65       32.39     19.41 o 
  -4   6  16       13.93        6.82      7.95 o 
  -3   6  16       14.50       19.35      8.85 o 
  -2   6  16       37.57       36.15     11.48 o 
  -1   6  16        7.18       16.91      8.72 o 
   0   6  16       69.65       45.20     10.74 o 
   1   6  16        7.62       15.37     11.84 o 
   2   6  16       37.08       31.37      7.41 o 
   3   6  16       14.98        6.54      5.69 o 
   4   6  16       14.00       14.14      6.12 o 
   5   6  16       30.66       29.59      8.17 o 
  -3   7  16        5.81       15.05      8.71 o 
  -2   7  16       69.90       91.50     13.96 o 
  -1   7  16       14.33       27.18     10.14 o 
   0   7  16       11.57        9.48      8.33 o 
   1   7  16       14.52       14.12      9.07 o 
   2   7  16       69.73       92.57     13.96 o 
   3   7  16        5.62       14.84      6.74 o 
  -1   8  16        8.54       19.14     10.02 o 
   0   8  16        0.58       -8.45      7.39 o 
   1   8  16        7.98       14.97      9.22 o 
   1   0  17       55.76       51.67      7.29 o 
   2   0  17       10.77        9.52      6.79 o 
   3   0  17       26.29       27.07     20.76 o 
   4   0  17        9.09        7.92      6.61 o 
   5   0  17       64.82       75.74     12.94 o 
   6   0  17       23.28       21.54     21.61 o 
  -6   1  17       38.26       40.36     19.78 o 
  -5   1  17       21.78       27.24      9.04 o 
  -4   1  17       21.30       22.09      8.44 o 
  -3   1  17      101.34      106.51     13.92 o 
  -2   1  17      211.97      190.74     16.61 o 
  -1   1  17      350.78      358.38     14.10 o 
   0   1  17      188.01      174.16     16.24 o 
   1   1  17      344.72      313.76     16.05 o 
   2   1  17      210.49      206.46     39.68 o 
   3   1  17      103.84       94.21     14.38 o 
   4   1  17       20.83       15.02      7.42 o 
   5   1  17       21.08       24.71      8.37 o 
   6   1  17       37.46       43.95     12.33 o 
  -6   2  17        2.07        3.52      7.09 o 
  -5   2  17       18.12       27.57      9.23 o 
  -4   2  17      184.66      201.12     25.15 o 
  -3   2  17      268.98      268.06     17.45 o 
  -2   2  17       36.88       41.62      9.42 o 
  -1   2  17      135.42      127.95     17.34 o 
   0   2  17      129.03      125.39     10.05 o 
   1   2  17      139.54      132.19     10.18 o 
   2   2  17       37.60       30.26      7.92 o 
   3   2  17      269.16      278.56     15.74 o 
   4   2  17      182.20      172.90     20.51 o 
   5   2  17       17.37       31.08      8.59 o 
   6   2  17        2.51        7.57      7.08 o 
  -6   3  17       72.04       77.21     13.19 o 
  -5   3  17       58.27       55.49     15.38 o 
  -4   3  17       20.65       12.61      8.38 o 
  -3   3  17       24.18       23.69      8.20 o 
  -2   3  17      133.42      130.47     38.83 o 
  -1   3  17       87.17      106.68     12.76 o 
   0   3  17        6.28        9.08      5.66 o 
   1   3  17       87.54       89.16      9.16 o 
   2   3  17      132.91      134.01     10.43 o 
   3   3  17       22.78       20.63      8.79 o 
   4   3  17       20.06       29.26      8.37 o 
   5   3  17       59.66       96.21     17.58 o 
   6   3  17       73.60       63.11     11.06 o 
  -5   4  17       21.95        7.32      8.67 o 
  -4   4  17       65.52       70.57     14.90 o 
  -3   4  17        8.65        8.47      8.09 o 
  -2   4  17       22.98       13.10      8.28 o 
  -1   4  17       28.68       32.00      9.35 o 
   0   4  17       11.51       16.37      8.51 o 
   1   4  17       26.99       19.15      7.69 o 
   2   4  17       23.59       26.58      9.39 o 
   3   4  17        9.72        6.23      5.71 o 
   4   4  17       65.69       71.96     14.77 o 
   5   4  17       21.49       12.46      7.42 o 
  -5   5  17       18.21       13.53      8.99 o 
  -4   5  17        8.05        3.10      8.67 o 
  -3   5  17       11.85       13.28      8.53 o 
  -2   5  17       88.43      105.48     13.88 o 
  -1   5  17       23.42       39.58     10.49 o 
   0   5  17       47.20       56.59     10.84 o 
   1   5  17       23.37       27.17      9.40 o 
   2   5  17       86.74       85.28     17.25 o 
   3   5  17       11.97       23.02      6.80 o 
   4   5  17        7.36       12.85      6.65 o 
   5   5  17       18.39       21.75     13.64 o 
  -3   6  17       52.65       74.94     12.99 o 
  -2   6  17        0.31       -7.05      6.71 o 
  -1   6  17       19.44       16.55      8.68 o 
   0   6  17       57.09       65.70     12.27 o 
   1   6  17       19.82       41.86     10.74 o 
   2   6  17        0.60        1.95      7.45 o 
   3   6  17       51.91       64.39      9.59 o 
  -2   7  17        5.60       18.77      9.50 o 
  -1   7  17        5.96        0.23      8.34 o 
   0   7  17       61.33       95.97     14.36 o 
   1   7  17        5.69        9.24     10.87 o 
   2   7  17        5.67        9.86     17.83 o 
   0   0  18      188.16      159.70     18.80 o 
   1   0  18       22.30       21.00      7.42 o 
   2   0  18       71.59       74.90      8.57 o 
   3   0  18       26.72       36.24     10.13 o 
   4   0  18       27.36       26.40      8.76 o 
   5   0  18        6.39       -4.72      9.04 o 
   6   0  18        0.07        1.88      6.40 o 
  -5   1  18       54.71       50.17     12.82 o 
  -4   1  18       40.71       33.94      9.23 o 
  -3   1  18       44.04       55.54     13.55 o 
  -2   1  18       31.89       38.83     15.63 o 
  -1   1  18       12.35       13.31      5.53 o 
   0   1  18        7.65        1.95      5.87 o 
   1   1  18       11.73       11.84      6.65 o 
   2   1  18       30.93       49.03      9.24 o 
   3   1  18       46.59       33.70     12.21 o 
   4   1  18       42.11       28.19      9.05 o 
   5   1  18       56.28       49.81     10.70 o 
  -5   2  18       15.95       22.09      9.42 o 
  -4   2  18       11.63       13.25      9.65 o 
  -3   2  18       35.25       54.82     16.12 o 
  -2   2  18      123.33       96.90     12.24 o 
  -1   2  18       70.67       76.27     11.61 o 
   0   2  18        2.83        5.99      5.17 o 
   1   2  18       68.15       75.37     11.97 o 
   2   2  18      126.16      136.02     13.20 o 
   3   2  18       35.54       33.71      8.66 o 
   4   2  18       12.37        8.55      9.04 o 
   5   2  18       15.71       12.17     11.84 o 
  -5   3  18       56.70       72.52     12.67 o 
  -4   3  18       47.96       66.41     17.58 o 
  -3   3  18       47.92       33.69      9.44 o 
  -2   3  18       23.34       22.08      8.63 o 
  -1   3  18       86.46       82.23     12.30 o 
   0   3  18      493.71      545.65     23.78 o 
   1   3  18       85.85       79.87      9.08 o 
   2   3  18       22.98       27.26     12.58 o 
   3   3  18       47.26       38.36      8.83 o 
   4   3  18       47.47       65.74     10.69 o 
   5   3  18       55.43       94.50     18.80 o 
  -4   4  18       33.65       57.86     13.31 o 
  -3   4  18        3.64       -0.55      6.80 o 
  -2   4  18       18.21       31.38      9.67 o 
  -1   4  18        1.32        3.47      7.39 o 
   0   4  18       16.73       11.63      7.75 o 
   1   4  18        1.40       -3.30      6.73 o 
   2   4  18       18.98       23.05      6.88 o 
   3   4  18        3.52        2.22      5.24 o 
   4   4  18       33.85       46.90      9.75 o 
  -3   5  18        2.41       -2.69      7.45 o 
  -2   5  18        9.80       12.93      9.14 o 
  -1   5  18      117.55      137.09     15.57 o 
   0   5  18       27.31       27.03      9.70 o 
   1   5  18      119.37      146.32     15.75 o 
   2   5  18        9.66        6.18      5.82 o 
   3   5  18        2.51        3.79      5.97 o 
  -2   6  18       36.24       36.04     14.41 o 
  -1   6  18       38.36       31.46     11.72 o 
   0   6  18        0.30       -4.23      7.77 o 
   1   6  18       38.01       51.13     11.71 o 
   2   6  18       36.53       28.09      9.85 o 
   1   0  19        3.55        1.70      6.13 o 
   2   0  19       81.10       84.49     16.36 o 
   3   0  19        3.75       -3.81      6.19 o 
   4   0  19       33.27       36.47     10.22 o 
   5   0  19       70.26       76.70     16.73 o 
  -4   1  19       26.44       41.88     10.39 o 
  -3   1  19        2.03        7.33      6.91 o 
  -2   1  19      103.93      110.93     13.24 o 
  -1   1  19       35.12       30.77     12.21 o 
   0   1  19        1.41       -2.41      8.06 o 
   1   1  19       36.11       38.87      8.89 o 
   2   1  19      103.47      113.24     21.37 o 
   3   1  19        1.72        0.24      9.04 o 
   4   1  19       26.77       42.00     13.92 o 
  -4   2  19       26.78       35.42     13.19 o 
  -3   2  19       13.46       13.62      8.17 o 
  -2   2  19       16.86       19.17      8.12 o 
  -1   2  19       56.79       69.62     17.70 o 
   0   2  19      193.55      205.07     49.45 o 
   1   2  19       57.31       73.05     10.70 o 
   2   2  19       17.14       13.92      7.42 o 
   3   2  19       13.89       11.07      7.25 o 
   4   2  19       25.69       37.12     12.94 o 
  -4   3  19        0.85        6.85      9.04 o 
  -3   3  19        0.91       -6.72      6.91 o 
  -2   3  19       96.78      114.26     18.92 o 
  -1   3  19       42.39       32.68     16.24 o 
   0   3  19        0.56        6.79      7.94 o 
   1   3  19       42.97       59.18     10.68 o 
   2   3  19       98.34      118.33     13.80 o 
   3   3  19        0.86        8.18      6.91 o 
   4   3  19        0.93       11.23      9.77 o 
  -3   4  19        9.82        2.37      8.27 o 
  -2   4  19       12.49       12.73      8.79 o 
  -1   4  19       10.48        0.16      8.02 o 
   0   4  19       36.81       42.53     10.77 o 
   1   4  19       10.23       12.28      8.62 o 
   2   4  19       12.30       14.33      6.39 o 
   3   4  19        9.62       15.30      7.68 o 
  -1   5  19       28.15       18.03      9.49 o 
   0   5  19        0.19        7.73      9.03 o 
   1   5  19       28.59       23.77      9.60 o 
   0   0  20        0.29        0.49      9.52 o 
   1   0  20       16.80       19.42      8.18 o 
   2   0  20        6.84        5.62     10.74 o 
   3   0  20       22.60       23.44     12.21 o 
  -3   1  20        5.74        2.27      7.37 o 
  -2   1  20        0.41      -10.62      7.08 o 
  -1   1  20        5.74        6.35     10.26 o 
   0   1  20        0.14       -3.88      5.86 o 
   1   1  20        6.38       22.18      8.37 o 
   2   1  20        0.44       -0.73      8.55 o 
   3   1  20        6.05        5.13     10.01 o 
  -3   2  20       12.02       10.34     11.11 o 
  -2   2  20       51.58       56.63     11.65 o 
  -1   2  20        0.28       -0.73      9.28 o 
   0   2  20       28.34       37.61     14.16 o 
   1   2  20        0.41       10.81     13.43 o 
   2   2  20       50.71       67.81     11.63 o 
   3   2  20       11.55        2.93      9.77 o 
  -2   3  20       42.30       44.27     10.96 o 
  -1   3  20       90.58       83.82     13.21 o 
   0   3  20       98.91       93.80     13.53 o 
   1   3  20       90.22       87.18     17.83 o 
   2   3  20       42.31       37.57     17.34 o 
   1   0  21       43.19       30.28     13.43 o 
   0   1  21       28.81       25.43      9.21 o 
                                                 
